# Supplementary material for: Poly[aqua­(μ2-oxalato)(4-oxidopyri­din­ium)erbium(II)]
Source: Acta Crystallogr Sect E Struct Rep Online. 2008 Apr 10;64(Pt 5):m649–50. doi: 10.1107/S1600536808009380 (PMC2961229; doi:10.1107/S1600536808009380)
Supplement: Supplementary file 1 [file e-64-0m649-sup1.cif]

##############################################################################
###                                                                        ###
###        Electronic paper (Acta Crystallographica Section E)             ###
###                                                                        ###
##############################################################################
#                                                                            #
# This CIF contains the data in a paper accepted for publication in Acta     #
# Crystallographica Section E. It conforms to the requirements of Notes      #
# for Authors for Section E, and has been peer reviewed under the auspices   #
# of the IUCr Commission on Journals.                                        #
#                                                                            #
# Full details of the Crystallographic Information File format               #
# are given in the paper "The Crystallographic Information File (CIF):       #
# a New Standard Archive File for Crystallography" by S. R. Hall, F. H.      #
# Allen and I. D. Brown [Acta Cryst. (1991), A47, 655-685].                  #
#                                                                            #
# The current version of the core CIF dictionary is obtainable from          #
# ftp://ftp.iucr.org/pub/cif_core.dic. The current version number is 2.4.    #
#                                                                            #
# Software is freely available for graphical display of the structure(s) in  #
# this CIF.  For information consult the CIF home page http://www.iucr.org/  #
# cif/home.html                                                              #
#                                                                            #
# This file may be used for bona fide research purposes within the           #
# scientific community so long as proper attribution is given to the journal # 
# article from which it was obtained.                                        #
#                                                                            #
##############################################################################
                                             
data_I
_audit_creation_method     SHELXL-97
_chemical_name_systematic
;
Poly[aqua(\m~2~-oxalato)(4-oxido-4-pyridinium)erbium(II)]
;
_chemical_name_common     ?
_chemical_formula_moiety     'C8 H7 Er N O8'
_chemical_formula_sum     'C8 H7 Er N O8'
_chemical_formula_iupac     '[Er (C5 H5 N O) (C2 O4) (H2 O)]'
_chemical_formula_weight     412.41
_chemical_melting_point     ?
_symmetry_cell_setting     Monoclinic
_symmetry_space_group_name_H-M     'C 2/m'
_symmetry_space_group_name_Hall     '-C 2y'
loop_
    _symmetry_equiv_pos_as_xyz
    'x, y, z'
    '-x, y, -z'
    'x+1/2, y+1/2, z'
    '-x+1/2, y+1/2, -z'
    '-x, -y, -z'
    'x, -y, z'
    '-x+1/2, -y+1/2, -z'
    'x+1/2, -y+1/2, z'
_cell_length_a     16.8649(2)
_cell_length_b     11.1863(2)
_cell_length_c     6.51520(10)
_cell_angle_alpha     90.00
_cell_angle_beta     112.2130(10)
_cell_angle_gamma     90.00
_cell_volume     1137.91(3)
_cell_formula_units_Z     4
_cell_measurement_reflns_used     8000
_cell_measurement_theta_min     1.66
_cell_measurement_theta_max     26.00
_cell_measurement_temperature     296(2)
_exptl_crystal_description     block
_exptl_crystal_colour     white
_exptl_crystal_size_max     0.21
_exptl_crystal_size_mid     0.19
_exptl_crystal_size_min     0.13
_exptl_crystal_density_diffrn     2.407
_exptl_crystal_density_meas     ?
_exptl_crystal_density_method     'not measured'
_exptl_crystal_F_000     776
_exptl_absorpt_coefficient_mu     7.409
_exptl_absorpt_correction_type     multi-scan
_exptl_absorpt_process_details     '(SADABS; Sheldrick, 1996)'
_exptl_absorpt_correction_T_min     0.241
_exptl_absorpt_correction_T_max     0.392
_exptl_special_details
;
;
_diffrn_ambient_temperature     296(2)
_diffrn_radiation_type     MoK\a
_diffrn_radiation_wavelength     0.71073
_diffrn_radiation_source     'fine-focus sealed tube'
_diffrn_radiation_monochromator     graphite
_diffrn_measurement_device_type     'Bruker APEXII area-detector'
_diffrn_measurement_method     '\f and \w'
_diffrn_detector_area_resol_mean     ?
_diffrn_reflns_number     7274
_diffrn_reflns_av_R_equivalents     0.0221
_diffrn_reflns_av_sigmaI/netI     0.0148
_diffrn_reflns_theta_min     2.24
_diffrn_reflns_theta_max     27.48
_diffrn_reflns_theta_full     27.48
_diffrn_measured_fraction_theta_max     0.991
_diffrn_measured_fraction_theta_full     0.991
_diffrn_reflns_limit_h_min     -21
_diffrn_reflns_limit_h_max     18
_diffrn_reflns_limit_k_min     -14
_diffrn_reflns_limit_k_max     14
_diffrn_reflns_limit_l_min     -8
_diffrn_reflns_limit_l_max     8
_diffrn_standards_number     0
_diffrn_standards_interval_count     0
_diffrn_standards_interval_time     0
_diffrn_standards_decay_%     ?
_refine_special_details
;
Refinement of <i>F</i>^2^ against ALL reflections. The weighted <i>R</i>-factor
<i>wR</i> and goodness of fit <i>S</i> are based on <i>F</i>^2^, conventional
<i>R</i>-factors <i>R</i> are based on <i>F</i>, with <i>F</i> set to zero for
negative <i>F</i>^2^. The threshold expression of <i>F</i>^2^ >
\s(<i>F</i>^2^) is used only for calculating <i>R</i>-factors(gt) <i>etc</i>.
and is not relevant to the choice of reflections for refinement.
<i>R</i>-factors based on <i>F</i>^2^ are statistically about twice as large
as those based on <i>F</i>, and <i>R</i>- factors based on ALL data will be
even larger.
;
_reflns_number_total     1365
_reflns_number_gt     1341
_reflns_threshold_expression     I>2\s(I)
_refine_ls_structure_factor_coef     Fsqd
_refine_ls_matrix_type     full
_refine_ls_R_factor_all     0.0147
_refine_ls_R_factor_gt     0.0143
_refine_ls_wR_factor_gt     0.0359
_refine_ls_wR_factor_ref     0.0361
_refine_ls_goodness_of_fit_ref     1.160
_refine_ls_restrained_S_all     1.162
_refine_ls_number_reflns     1365
_refine_ls_number_parameters     105
_refine_ls_number_restraints     39
_refine_ls_hydrogen_treatment     mixed
_refine_ls_weighting_scheme     calc
_refine_ls_weighting_details
          'calc w=1/[\s^2^(Fo^2^)+(0.019P)^2^+1.5595P] where P=(Fo^2^+2Fc^2^)/3'
_atom_sites_solution_hydrogens     geom
_atom_sites_solution_primary     direct
_atom_sites_solution_secondary     difmap
_refine_ls_shift/su_max     0.001
_refine_ls_shift/su_mean     0.000
_refine_diff_density_max     0.530
_refine_diff_density_min     -0.875
_refine_ls_extinction_method     none
_refine_ls_extinction_coef     ?
loop_
    _atom_type_symbol
    _atom_type_description
    _atom_type_scat_dispersion_real
    _atom_type_scat_dispersion_imag
    _atom_type_scat_source
    'C' 'C' 0.0033 0.0016
                         'International Tables Vol C Tables 4.2.6.8 and 6.1.1.4'
    'H' 'H' 0.0000 0.0000
                         'International Tables Vol C Tables 4.2.6.8 and 6.1.1.4'
    'Er' 'Er' -0.2586 4.9576
                         'International Tables Vol C Tables 4.2.6.8 and 6.1.1.4'
    'N' 'N' 0.0061 0.0033
                         'International Tables Vol C Tables 4.2.6.8 and 6.1.1.4'
    'O' 'O' 0.0106 0.0060
                         'International Tables Vol C Tables 4.2.6.8 and 6.1.1.4'
_computing_data_collection     'APEX2 (Bruker, 2004)'
_computing_cell_refinement     'SAINT (Bruker, 2004)'
_computing_data_reduction     'SAINT (Bruker, 2004)'
_computing_structure_solution     'SHELXS97 (Sheldrick, 2008)'
_computing_structure_refinement     'SHELXL97 (Sheldrick, 2008)'
_computing_molecular_graphics     'SHELXTL (Sheldrick, 2008)'
_computing_publication_material     'SHELXTL (Sheldrick, 2008)'
loop_
    _atom_site_type_symbol
    _atom_site_label
    _atom_site_fract_x
    _atom_site_fract_y
    _atom_site_fract_z
    _atom_site_U_iso_or_equiv
    _atom_site_adp_type
    _atom_site_calc_flag
    _atom_site_refinement_flags
    _atom_site_occupancy
    _atom_site_disorder_assembly
    _atom_site_disorder_group
    N N1 -0.02721(14) 0.4755(4) 0.2392(5) 0.0325(18) Uani d PGU 0.50 . -1
    H H6 -0.0815 0.4701 0.2056 0.039 Uiso calc PR 0.50 . -1
    C C1 0.0218(3) 0.3724(4) 0.2667(9) 0.0358(13) Uani d PGU 0.50 . -1
    H H1 -0.0041 0.2977 0.2487 0.043 Uiso calc PR 0.50 . -1
    C C2 0.1096(3) 0.3811(8) 0.3210(9) 0.0381(10) Uani d PGU 0.50 . -1
    H H2 0.1425 0.3121 0.3394 0.046 Uiso calc PR 0.50 . -1
    C C3 0.14844(16) 0.4927(10) 0.3478(5) 0.0326(13) Uani d PGU 0.50 . -1
    C C4 0.0994(4) 0.5958(8) 0.3203(9) 0.0381(10) Uani d PGU 0.50 . -1
    H H4 0.1254 0.6705 0.3383 0.046 Uiso calc PR 0.50 . -1
    C C5 0.0116(4) 0.5871(4) 0.2660(9) 0.0358(13) Uani d PGU 0.50 . -1
    H H5 -0.0212 0.6561 0.2476 0.043 Uiso calc PR 0.50 . -1
    O O1W 0.3241(2) 0.4753(8) -0.1619(6) 0.040(3) Uani d PD 0.50 A -1
    H H1W 0.358(4) 0.438(6) -0.200(10) 0.060 Uiso d PD 0.50 B -1
    H H2W 0.291(4) 0.506(8) -0.276(7) 0.060 Uiso d PD 0.50 C -1
    C C6 0.20541(15) 0.2749(2) -0.0746(4) 0.0252(5) Uani d . 1 . .
    C C7 0.4856(2) 0.5000 0.5987(5) 0.0212(6) Uani d S 1 . .
    Er Er1 0.311393(8) 0.5000 0.17883(2) 0.01752(6) Uani d S 1 . .
    O O1 0.23010(16) 0.5000 0.3883(4) 0.0347(6) Uani d S 1 . .
    O O2 0.40635(16) 0.5000 0.5514(4) 0.0313(6) Uani d S 1 A .
    O O3 0.54305(16) 0.5000 0.7871(4) 0.0324(6) Uani d S 1 . .
    O O4 0.19303(11) 0.38280(16) -0.0507(3) 0.0313(4) Uani d . 1 A .
    O O5 0.15399(12) 0.20337(17) -0.2053(3) 0.0338(4) Uani d . 1 . .
loop_
    _atom_site_aniso_label
    _atom_site_aniso_U_11
    _atom_site_aniso_U_22
    _atom_site_aniso_U_33
    _atom_site_aniso_U_12
    _atom_site_aniso_U_13
    _atom_site_aniso_U_23
    N1 0.0174(18) 0.056(6) 0.0245(17) -0.0017(19) 0.0082(14) -0.0025(18)
    C1 0.0264(18) 0.052(4) 0.0305(15) -0.0077(17) 0.0121(13) -0.0001(17)
    C2 0.0235(17) 0.059(3) 0.0322(15) -0.011(2) 0.0107(13) 0.005(2)
    C3 0.0204(19) 0.062(4) 0.0147(15) 0.008(5) 0.0055(14) -0.008(5)
    C4 0.0235(17) 0.059(3) 0.0322(15) -0.011(2) 0.0107(13) 0.005(2)
    C5 0.0264(18) 0.052(4) 0.0305(15) -0.0077(17) 0.0121(13) -0.0001(17)
    O1W 0.0155(15) 0.089(9) 0.0155(13) 0.001(2) 0.0049(11) 0.002(2)
    C6 0.0150(12) 0.0301(11) 0.0257(12) 0.0024(9) 0.0021(10) -0.0033(9)
    C7 0.0120(15) 0.0322(16) 0.0177(14) 0.000 0.0036(12) 0.000
    Er1 0.00977(9) 0.02597(9) 0.01457(8) 0.000 0.00206(6) 0.000
    O1 0.0134(12) 0.0683(19) 0.0206(12) 0.000 0.0044(10) 0.000
    O2 0.0111(11) 0.0639(18) 0.0177(11) 0.000 0.0041(9) 0.000
    O3 0.0122(12) 0.0645(18) 0.0186(12) 0.000 0.0038(10) 0.000
    O4 0.0161(9) 0.0284(8) 0.0392(10) 0.0039(7) -0.0011(8) -0.0073(7)
    O5 0.0187(9) 0.0307(9) 0.0374(10) 0.0035(8) -0.0058(7) -0.0064(8)
_geom_special_details
;
All e.s.d.'s (except the e.s.d. in the dihedral angle between two l.s. planes)
are estimated using the full covariance matrix. The cell e.s.d.'s are taken
into account individually in the estimation of e.s.d.'s in distances, angles
and torsion angles; correlations between e.s.d.'s in cell parameters are only
used when they are defined by crystal symmetry. An approximate (isotropic)
treatment of cell e.s.d.'s is used for estimating e.s.d.'s involving l.s.
planes.
;
loop_
    _geom_bond_atom_site_label_1
    _geom_bond_atom_site_label_2
    _geom_bond_site_symmetry_2
    _geom_bond_distance
    _geom_bond_publ_flag
    N1 C1 . 1.3900 ?
    N1 C5 . 1.3900 ?
    N1 H6 . 0.8600 ?
    C1 C2 . 1.3900 ?
    C1 H1 . 0.9300 ?
    C2 C3 . 1.3900 ?
    C2 H2 . 0.9300 ?
    C3 O1 . 1.303(3) ?
    C3 C4 . 1.3900 ?
    C4 C5 . 1.3900 ?
    C4 H4 . 0.9300 ?
    C5 H5 . 0.9300 ?
    O1W Er1 . 2.326(3) ?
    O1W H1W . 0.818(10) ?
    O1W H2W . 0.818(10) ?
    C6 O4 . 1.245(3) ?
    C6 O5 . 1.249(3) ?
    C6 C6 7 1.553(5) ?
    C7 O3 . 1.243(4) ?
    C7 O2 . 1.253(4) ?
    C7 C7 5_666 1.537(6) ?
    Er1 O1 . 2.271(3) ?
    Er1 O1W 6_565 2.326(3) ?
    Er1 O5 7 2.3388(19) ?
    Er1 O5 4 2.3388(19) ?
    Er1 O2 . 2.349(2) ?
    Er1 O3 5_666 2.380(2) ?
    Er1 O4 . 2.3839(17) ?
    Er1 O4 6_565 2.3839(17) ?
    O1 C3 6_565 1.303(4) ?
    O3 Er1 5_666 2.380(2) ?
    O5 Er1 7 2.3388(19) ?
loop_
    _geom_angle_atom_site_label_1
    _geom_angle_atom_site_label_2
    _geom_angle_atom_site_label_3
    _geom_angle_site_symmetry_1
    _geom_angle_site_symmetry_3
    _geom_angle
    _geom_angle_publ_flag
    C1 N1 C5 . . 120.0 ?
    C1 N1 H6 . . 120.0 ?
    C5 N1 H6 . . 120.0 ?
    C2 C1 N1 . . 120.0 ?
    C2 C1 H1 . . 120.0 ?
    N1 C1 H1 . . 120.0 ?
    C1 C2 C3 . . 120.0 ?
    C1 C2 H2 . . 120.0 ?
    C3 C2 H2 . . 120.0 ?
    O1 C3 C4 . . 120.4(7) ?
    O1 C3 C2 . . 119.5(7) ?
    C4 C3 C2 . . 120.0 ?
    C5 C4 C3 . . 120.0 ?
    C5 C4 H4 . . 120.0 ?
    C3 C4 H4 . . 120.0 ?
    C4 C5 N1 . . 120.0 ?
    C4 C5 H5 . . 120.0 ?
    N1 C5 H5 . . 120.0 ?
    Er1 O1W H1W . . 133(5) ?
    Er1 O1W H2W . . 123(4) ?
    H1W O1W H2W . . 104.2(17) ?
    O4 C6 O5 . . 126.9(2) ?
    O4 C6 C6 . 7 116.0(3) ?
    O5 C6 C6 . 7 117.1(3) ?
    O3 C7 O2 . . 127.1(3) ?
    O3 C7 C7 . 5_666 116.8(4) ?
    O2 C7 C7 . 5_666 116.0(4) ?
    O1 Er1 O1W . 6_565 150.24(12) ?
    O1 Er1 O1W . . 150.24(12) ?
    O1W Er1 O1W 6_565 . 13.6(5) ?
    O1 Er1 O5 . 7 98.41(5) ?
    O1W Er1 O5 6_565 7 94.3(2) ?
    O1W Er1 O5 . 7 81.0(2) ?
    O1 Er1 O5 . 4 98.41(5) ?
    O1W Er1 O5 6_565 4 81.0(2) ?
    O1W Er1 O5 . 4 94.3(2) ?
    O5 Er1 O5 7 4 153.17(9) ?
    O1 Er1 O2 . . 73.12(9) ?
    O1W Er1 O2 6_565 . 135.51(11) ?
    O1W Er1 O2 . . 135.51(11) ?
    O5 Er1 O2 7 . 82.54(5) ?
    O5 Er1 O2 4 . 82.54(5) ?
    O1 Er1 O3 . 5_666 141.24(9) ?
    O1W Er1 O3 6_565 5_666 67.96(11) ?
    O1W Er1 O3 . 5_666 67.96(11) ?
    O5 Er1 O3 7 5_666 76.89(5) ?
    O5 Er1 O3 4 5_666 76.89(5) ?
    O2 Er1 O3 . 5_666 68.12(8) ?
    O1 Er1 O4 . . 79.89(7) ?
    O1W Er1 O4 6_565 . 79.87(16) ?
    O1W Er1 O4 . . 72.16(15) ?
    O5 Er1 O4 7 . 68.77(6) ?
    O5 Er1 O4 4 . 135.04(6) ?
    O2 Er1 O4 . . 136.92(6) ?
    O3 Er1 O4 5_666 . 130.40(6) ?
    O1 Er1 O4 . 6_565 79.89(7) ?
    O1W Er1 O4 6_565 6_565 72.16(15) ?
    O1W Er1 O4 . 6_565 79.87(16) ?
    O5 Er1 O4 7 6_565 135.04(6) ?
    O5 Er1 O4 4 6_565 68.77(6) ?
    O2 Er1 O4 . 6_565 136.92(6) ?
    O3 Er1 O4 5_666 6_565 130.40(6) ?
    O4 Er1 O4 . 6_565 66.72(8) ?
    C3 O1 Er1 . . 135.2(2) ?
    C3 O1 Er1 6_565 . 135.2(2) ?
    C7 O2 Er1 . . 120.1(2) ?
    C7 O3 Er1 . 5_666 118.9(2) ?
    C6 O4 Er1 . . 118.12(15) ?
    C6 O5 Er1 . 7 118.91(16) ?
loop_
    _geom_hbond_atom_site_label_D
    _geom_hbond_atom_site_label_H
    _geom_hbond_atom_site_label_A
    _geom_hbond_site_symmetry_A
    _geom_hbond_distance_DH
    _geom_hbond_distance_HA
    _geom_hbond_distance_DA
    _geom_hbond_angle_DHA
    O1W H2W O1 1_554 0.818(10) 2.03(4) 2.769(4) 149(8)
    O1W H1W O2 1_554 0.818(10) 2.18(6) 2.729(4) 124(6)
    N1 H6 O4 5_565 0.86 2.41 3.041(3) 130.2
    N1 H6 O4 2 0.86 2.02 2.794(3) 149.6
data_global
_journal_date_recd_electronic     2008-01-15
_journal_date_accepted     2008-04-06
_journal_name_full     'Acta Crystallographica, Section E'
_journal_year     2008
_journal_volume     64
_journal_issue      5
_journal_page_first     m649
_journal_page_last     m650
_journal_paper_category     QM
_journal_coeditor_code     ZL2097
_publ_contact_author_name     'Wen-Dong, Song'
_publ_contact_author_address
;
College of Science, Guang Dong Ocean University,
Zhan Jiang 524088
People's Republic of ChinaChina
;
_publ_contact_author_email     songwd60@126.com
_publ_contact_author_fax     '86 0759 2383636'
_publ_contact_author_phone     '86 0759 2383559'
_publ_section_title
;
Poly[aqua(\m~2~-oxalato)(4-oxido-4-pyridinium)erbium(II)]
;
loop_
    _publ_author_name
    _publ_author_footnote
    _publ_author_address
    'Chang-Sheng Gu' .
;
College of Science, Guang Dong Ocean University
Zhan Jiang 524088
People's Republic of China
;
    'Xiao-Min Hao' .
;
College of Science, Guang Dong Ocean University
Zhan Jiang 524088
People's Republic of China
;
    'Wen-Dong Song' .
;
College of Science,
Guang Dong Ocean University,
Zhan Jiang 524088
People's Republic of China
;
    'Hai-Sheng Lin' .
;
College of Science, Guang Dong Ocean University
Zhan Jiang 524088
People's Republic of China
;
    'De-Yun Ma' .
;
College of Chemistry, South China University of Technology
Guangzhou 510640
People's Republic of China
;
