# Supplementary material for: Poly[aqua­(μ2-oxalato)(4-oxidopyri­din­ium)erbium(II)]
Source: Acta Crystallogr Sect E Struct Rep Online. 2008 Apr 10;64(Pt 5):m649–50. doi: 10.1107/S1600536808009380 (PMC2961229; doi:10.1107/S1600536808009380)
Supplement: Supplementary file 2 [file e-64-0m649-Isup2.hkl]

# 
# h,k,l, Fc-squared, Fo-squared, sigma(Fo-squared) and status flag 
# 
data_I
_shelx_title ' Z in C2/m' 
_shelx_refln_list_code          4 
_shelx_F_calc_maximum      368.02 
_exptl_crystal_F_000       772.00 
_reflns_d_resolution_high  0.7701 
 
loop_ 
 _symmetry_equiv_pos_as_xyz 
 'x, y, z' 
 '-x, y, -z' 
 'x+1/2, y+1/2, z' 
 '-x+1/2, y+1/2, -z' 
 '-x, -y, -z' 
 'x, -y, z' 
 '-x+1/2, -y+1/2, -z' 
 'x+1/2, -y+1/2, z' 
 
_cell_length_a    16.8649 
_cell_length_b    11.1863 
_cell_length_c     6.5152 
_cell_angle_alpha  90.000 
_cell_angle_beta  112.213 
_cell_angle_gamma  90.000 
 
_shelx_F_squared_multiplier     1.000 
 
loop_ 
 _refln_index_h 
 _refln_index_k 
 _refln_index_l 
 _refln_F_squared_calc 
 _refln_F_squared_meas 
 _refln_F_squared_sigma 
 _refln_observed_status 
   4   0   0      375.14      208.10     11.08 o 
   6   0   0    56361.44    55079.73   1194.92 o 
   8   0   0    47433.11    46007.97    634.84 o 
  10   0   0    28031.58    28558.87    369.78 o 
  12   0   0      120.58      261.37     30.88 o 
  14   0   0     9883.16    10036.52    192.28 o 
   1   1   0     5014.40     5602.92     56.60 o 
   3   1   0    45862.07    34437.68   5256.79 o 
   5   1   0    28905.79    29080.97    292.67 o 
   7   1   0     6280.80     6372.96     66.69 o 
   9   1   0    11589.52    12139.89    119.45 o 
  11   1   0    24616.82    25300.78    235.89 o 
  13   1   0    19513.75    20137.11    194.21 o 
  15   1   0     2902.68     2962.71     50.49 o 
  17   1   0     1282.13     1450.73     52.59 o 
   0   2   0   135438.05   112161.64   1512.07 o 
   2   2   0     9902.42    10557.40    104.99 o 
   4   2   0     2661.08     2993.76     33.60 o 
   6   2   0    15717.14    15750.21    128.11 o 
   8   2   0    33955.56    33778.18    265.15 o 
  10   2   0    19918.23    20321.59    178.41 o 
  12   2   0        3.72       30.79      5.99 o 
  14   2   0    13227.31    13258.75    152.19 o 
  16   2   0    13608.58    13881.87    209.52 o 
  18   2   0     7183.62     7448.52    143.99 o 
   1   3   0    22953.09    23504.19    203.91 o 
   3   3   0    36992.59    35785.79    269.27 o 
   5   3   0    47712.54    45914.21    301.40 o 
   7   3   0    15679.46    16709.68    130.92 o 
   9   3   0     2059.89     2045.12     30.01 o 
  11   3   0    34347.02    34947.30    318.20 o 
  13   3   0    31896.55    32506.74    301.62 o 
  15   3   0     4351.93     4557.40     79.91 o 
  17   3   0     1020.65     1075.67     46.93 o 
   0   4   0    86551.14    78805.19    859.14 o 
   2   4   0    23852.90    23949.52    171.29 o 
   4   4   0      303.22      374.75     13.17 o 
   6   4   0    17107.04    17419.66    125.05 o 
   8   4   0    28212.61    27493.50    221.95 o 
  10   4   0     7502.95     7732.71     75.16 o 
  12   4   0       50.40       61.91      8.93 o 
  14   4   0     5030.68     5151.85     78.41 o 
  16   4   0     7611.56     7754.55    139.40 o 
   1   5   0    24640.58    26318.12    183.59 o 
   3   5   0    42004.38    41569.75    282.33 o 
   5   5   0    31607.38    31530.07    248.85 o 
   7   5   0     2782.39     2854.19     32.69 o 
   9   5   0     4528.60     4557.85     56.15 o 
  11   5   0    25512.91    25705.41    240.88 o 
  13   5   0    16839.94    16641.65    172.21 o 
  15   5   0     2086.12     2215.19     62.69 o 
  17   5   0      544.46      560.08     44.74 o 
   0   6   0    49813.46    48904.21    425.52 o 
   2   6   0    12303.28    12184.90     94.21 o 
   4   6   0       29.36       56.47     21.67 o 
   6   6   0    12210.79    12632.43    119.11 o 
   8   6   0    19517.84    19681.21    175.60 o 
  10   6   0     6083.83     6157.93     72.95 o 
  12   6   0        7.36       45.44     16.07 o 
  14   6   0     5813.01     6160.19     90.09 o 
  16   6   0     7576.36     7494.31    177.70 o 
  18   6   0     4745.88     5144.23    206.97 o 
   1   7   0     4524.86     4676.92     41.72 o 
   3   7   0    12325.37    12263.05     95.22 o 
   5   7   0    19091.62    18905.44    235.36 o 
   7   7   0     6462.73     6449.68     72.55 o 
   9   7   0      688.16      663.46     17.92 o 
  11   7   0    14365.67    14555.07    174.39 o 
  13   7   0    13674.75    13934.05    186.37 o 
  15   7   0     2823.86     2964.05     63.80 o 
  17   7   0      481.86      560.53     55.19 o 
   0   8   0    37781.83    37812.41    477.58 o 
   2   8   0    10767.23    10771.73     89.67 o 
   4   8   0      497.75      578.30     17.98 o 
   6   8   0     7316.07     7053.01     80.21 o 
   8   8   0    17946.81    17867.04    167.93 o 
  10   8   0    11785.10    11852.35    119.69 o 
  12   8   0      313.45      302.20     19.87 o 
  14   8   0     5048.65     5016.71     94.08 o 
  16   8   0     7383.24     7362.37    185.10 o 
   1   9   0     2309.15     2356.59     34.03 o 
   3   9   0     8268.86     8373.92     77.15 o 
   5   9   0     8203.01     7972.51     78.89 o 
   7   9   0      754.84      790.99     24.34 o 
   9   9   0     2292.31     2277.16     40.20 o 
  11   9   0     7069.89     6958.18     87.40 o 
  13   9   0     5243.68     5384.21    122.08 o 
  15   9   0      759.59      693.05     53.56 o 
   0  10   0    23968.19    23810.92    250.60 o 
   2  10   0     6286.91     6212.33     67.38 o 
   4  10   0        2.17       14.79      5.98 o 
   6  10   0     6430.75     6341.38     92.70 o 
   8  10   0     8744.26     8822.84    109.47 o 
  10  10   0     4454.62     4546.13     69.33 o 
  12  10   0        5.33       14.07     34.11 o 
  14  10   0     2135.25     1961.37     88.24 o 
   1  11   0     1948.02     1975.02     33.23 o 
   3  11   0     7856.41     7744.07     77.76 o 
   5  11   0     8869.90     8937.03     97.03 o 
   7  11   0     1857.51     1856.38     45.85 o 
   9  11   0      629.28      569.76     29.55 o 
  11  11   0     5077.96     5100.38     99.43 o 
  13  11   0     5495.74     5388.08    225.75 o 
   0  12   0     5701.29     5510.98    113.52 o 
   2  12   0     2016.36     2062.20     37.44 o 
   4  12   0       94.58       97.19     10.80 o 
   6  12   0     1829.61     1802.95     39.79 o 
   8  12   0     4148.27     4187.61     96.03 o 
  10  12   0     2662.22     2489.38    119.47 o 
   1  13   0      943.46      895.96     30.96 o 
   3  13   0     3389.19     3324.05     55.12 o 
   5  13   0     4179.73     4198.86     67.29 o 
   7  13   0      908.09      903.73     39.34 o 
   9  13   0      347.59      342.74     26.82 o 
   0  14   0     4444.68     4188.74    151.36 o 
   2  14   0     1719.63     1738.86     40.61 o 
   4  14   0        6.49        4.59      8.98 o 
 -18   0   1     8176.69     9060.43    283.99 o 
 -16   0   1     2849.91     2823.08     71.46 o 
 -14   0   1     7401.00     7209.04    143.56 o 
 -12   0   1    26122.53    27137.94    310.99 o 
 -10   0   1    35838.72    37262.00    415.96 o 
  -8   0   1    42978.06    45496.29    736.25 o 
  -6   0   1     2835.93     2870.38     49.95 o 
  -4   0   1    68672.39    67054.06   1421.80 o 
  -2   0   1   106036.43    90838.13   3797.24 o 
   0   0   1    19535.01    20584.63    345.65 o 
   2   0   1       82.42      120.09      8.01 o 
   4   0   1    44327.18    45146.57    579.53 o 
   6   0   1    84367.16    80082.79   1131.08 o 
   8   0   1    12863.48    13211.08    200.94 o 
  10   0   1     1605.57     1688.90     31.51 o 
  12   0   1     7472.89     7937.40    227.16 o 
  14   0   1    21696.38    21784.27    521.73 o 
  16   0   1     7292.57     7379.76    237.74 o 
  18   0   1      115.93      102.69     36.87 o 
 -19   1   1      261.74      294.77     49.59 o 
 -17   1   1     3667.18     3765.37     79.89 o 
 -15   1   1    13436.72    13880.17    177.76 o 
 -13   1   1     5730.15     6035.59     60.58 o 
 -11   1   1      827.36      869.03     15.25 o 
  -9   1   1     8620.42     8281.09     69.16 o 
  -7   1   1    28319.02    28151.13    241.00 o 
  -5   1   1    19771.87    19943.46    175.56 o 
  -3   1   1     2587.16     2773.12     33.82 o 
  -1   1   1    43218.09    42496.07    403.89 o 
   1   1   1    63794.54    57835.21    790.90 o 
   3   1   1    24686.64    24819.11    229.61 o 
   5   1   1      333.83      450.24     19.45 o 
   7   1   1    14805.70    15243.90    126.44 o 
   9   1   1    24679.71    24164.68    220.65 o 
  11   1   1     7828.56     7672.94    148.16 o 
  13   1   1      246.98      266.03     15.79 o 
  15   1   1     6694.22     6927.36    105.84 o 
  17   1   1    10610.52    10908.09    186.74 o 
 -20   2   1     8585.10     8962.48    294.29 o 
 -18   2   1     9606.34     9836.90    200.91 o 
 -16   2   1     4275.61     4205.63     73.21 o 
 -14   2   1     4983.40     4938.81     89.27 o 
 -12   2   1    28385.92    28962.84    246.77 o 
 -10   2   1    17470.54    18024.33    140.88 o 
  -8   2   1     9240.09    10283.41     84.02 o 
  -6   2   1     8143.91     8141.93     70.32 o 
  -4   2   1    13026.41    13113.51    120.55 o 
  -2   2   1    16284.14    16355.95    176.73 o 
   0   2   1      306.71      318.66     15.31 o 
   2   2   1      587.96      565.12     10.74 o 
   4   2   1    15622.73    15506.33    127.99 o 
   6   2   1    53251.66    52904.97    518.43 o 
   8   2   1    10219.49    10404.67    111.80 o 
  10   2   1     2200.03     2290.78     41.28 o 
  12   2   1    18395.04    18322.10    206.78 o 
  14   2   1    26309.51    25909.13    307.65 o 
  16   2   1     4666.35     4667.53     83.91 o 
  18   2   1      666.24      678.03     70.24 o 
 -19   3   1      125.51      139.11     39.13 o 
 -17   3   1     5753.60     5991.83    116.44 o 
 -15   3   1    23621.48    23019.27    327.81 o 
 -13   3   1     6468.60     6769.56     87.38 o 
 -11   3   1      264.72      316.42     13.52 o 
  -9   3   1    17009.92    17007.76    134.47 o 
  -7   3   1    47604.99    47072.24    309.05 o 
  -5   3   1    30042.16    29756.06    209.49 o 
  -3   3   1      228.16      286.83      8.05 o 
  -1   3   1    22110.77    22319.19    192.91 o 
   1   3   1    36062.73    35249.59    318.83 o 
   3   3   1    59181.93    57533.66    395.18 o 
   5   3   1    11488.52    12481.07     94.33 o 
   7   3   1     6740.17     6625.86     60.21 o 
   9   3   1    33214.47    32884.19    303.51 o 
  11   3   1    11768.20    11931.52    140.25 o 
  13   3   1     2988.72     3004.08     54.67 o 
  15   3   1     5552.89     5711.81     97.39 o 
  17   3   1    11028.47    10945.90    311.82 o 
 -20   4   1     6254.07     6498.26    245.54 o 
 -18   4   1     4785.37     4858.77    193.51 o 
 -16   4   1     1141.45     1155.87     43.28 o 
 -14   4   1     3138.86     3017.12     50.80 o 
 -12   4   1    25177.38    25581.38    290.48 o 
 -10   4   1    13146.46    13257.14    116.67 o 
  -8   4   1     7605.54     7743.94     71.00 o 
  -6   4   1     6493.68     6706.36     68.06 o 
  -4   4   1    16827.94    16349.64    113.63 o 
  -2   4   1    40805.78    39780.70    315.31 o 
   0   4   1     2687.36     2496.94     45.71 o 
   2   4   1     9297.66     9478.51     77.47 o 
   4   4   1    19839.70    19208.72    132.67 o 
   6   4   1    32886.55    32170.80    236.86 o 
   8   4   1     3489.28     3647.33     46.08 o 
  10   4   1     1312.49     1361.08     24.73 o 
  12   4   1    13417.01    13888.29    146.87 o 
  14   4   1    13006.72    13633.57    165.63 o 
  16   4   1     2708.20     2850.62    110.09 o 
  18   4   1      252.55      354.23     57.91 o 
 -19   5   1      127.20      106.77     38.34 o 
 -17   5   1     3361.55     3355.18    101.94 o 
 -15   5   1    14818.99    14898.09    175.33 o 
 -13   5   1     4233.60     4275.33     66.79 o 
 -11   5   1      465.49      487.51     15.92 o 
  -9   5   1     5036.55     4859.95     54.30 o 
  -7   5   1    34789.66    34512.21    258.54 o 
  -5   5   1    38313.07    38706.10    362.26 o 
  -3   5   1      993.03     1143.91     16.02 o 
  -1   5   1    26948.33    27574.80    205.59 o 
   1   5   1    45046.14    45372.67    283.88 o 
   3   5   1    37042.50    37678.27    277.50 o 
   5   5   1      377.56      389.01     11.92 o 
   7   5   1    13593.00    13516.27    116.31 o 
   9   5   1    22742.58    22823.62    223.72 o 
  11   5   1     3982.87     4112.67     60.36 o 
  13   5   1     1578.24     1566.11     36.78 o 
  15   5   1     3709.99     3897.83    104.28 o 
  17   5   1     7925.67     8221.45    277.43 o 
 -18   6   1     5178.55     5188.46    210.59 o 
 -16   6   1     1681.92     1717.00     59.00 o 
 -14   6   1     1741.53     1783.79     40.81 o 
 -12   6   1    15486.21    15270.20    178.58 o 
 -10   6   1    11521.07    11430.20    110.57 o 
  -8   6   1     5476.81     5620.41     63.33 o 
  -6   6   1     3382.21     3338.30     40.08 o 
  -4   6   1    13063.68    12640.07     93.28 o 
  -2   6   1    22410.67    22008.66    143.75 o 
   0   6   1     1639.73     1573.84     22.19 o 
   2   6   1     4634.23     4755.50     53.28 o 
   4   6   1    16336.82    16316.07    188.14 o 
   6   6   1    23342.75    23078.19    189.10 o 
   8   6   1     3116.77     3177.35     42.22 o 
  10   6   1     1905.48     1888.17     38.54 o 
  12   6   1    11633.25    11831.08    141.02 o 
  14   6   1    12031.49    12128.77    183.03 o 
  16   6   1     2479.48     2371.13    145.45 o 
 -17   7   1     3955.71     3985.86    179.15 o 
 -15   7   1    12546.09    12508.36    182.75 o 
 -13   7   1     3747.18     3754.74     77.25 o 
 -11   7   1      849.50      862.32     23.09 o 
  -9   7   1    10171.49     9980.69    101.80 o 
  -7   7   1    21306.97    20992.34    188.71 o 
  -5   7   1     8759.50     8729.00     76.71 o 
  -3   7   1        0.43       13.32      6.99 o 
  -1   7   1    12247.14    12451.55     88.30 o 
   1   7   1    18950.28    18624.40    184.06 o 
   3   7   1    16599.54    16770.08    139.31 o 
   5   7   1     1924.49     1884.57     34.36 o 
   7   7   1     4690.97     4575.20     65.83 o 
   9   7   1    15123.01    15012.58    162.78 o 
  11   7   1     6700.21     6603.92     89.57 o 
  13   7   1      774.86      793.36     36.15 o 
  15   7   1     3687.24     3725.00    127.43 o 
 -16   8   1     1860.11     1825.88     80.28 o 
 -14   8   1     2931.96     3001.10     61.07 o 
 -12   8   1    13883.50    13559.34    169.85 o 
 -10   8   1    13932.87    13655.49    134.65 o 
  -8   8   1     4244.21     4200.34     56.33 o 
  -6   8   1     2897.80     2974.23     36.29 o 
  -4   8   1    15087.28    15345.01    125.13 o 
  -2   8   1    17367.86    17780.92    144.69 o 
   0   8   1     3594.93     3654.38     40.01 o 
   2   8   1      190.11      214.14     12.45 o 
   4   8   1    11147.78    11207.28    102.72 o 
   6   8   1    20987.79    20377.48    202.06 o 
   8   8   1     6919.74     6790.34     92.63 o 
  10   8   1      506.33      545.21     45.48 o 
  12   8   1     6365.68     6390.63    100.02 o 
  14   8   1    11243.65    11343.66    200.45 o 
 -15   9   1     4704.12     4485.89    145.50 o 
 -13   9   1     2762.72     2900.46     62.10 o 
 -11   9   1       43.51       30.62      7.81 o 
  -9   9   1     3050.77     3146.49     49.09 o 
  -7   9   1     9474.43     9499.70    104.01 o 
  -5   9   1     4748.88     4768.81     58.39 o 
  -3   9   1       12.50       68.28     35.20 o 
  -1   9   1     9446.20     9588.79     77.81 o 
   1   9   1    13654.16    13791.09    178.83 o 
   3   9   1     4906.10     4779.93     72.02 o 
   5   9   1      113.12      144.39     16.47 o 
   7   9   1     6187.28     6243.59     90.95 o 
   9   9   1     8668.90     8688.44    113.92 o 
  11   9   1     2667.13     2609.61     65.52 o 
  13   9   1        4.29       39.51     17.08 o 
 -14  10   1     1363.31     1292.40     70.19 o 
 -12  10   1     5804.05     5837.65    101.50 o 
 -10  10   1     7262.12     7130.28     87.73 o 
  -8  10   1     3397.32     3430.44     57.79 o 
  -6  10   1     1003.07      994.54     23.49 o 
  -4  10   1    10523.21    10715.16    109.58 o 
  -2  10   1    13324.99    13328.24    122.69 o 
   0  10   1     1955.59     1927.49     33.95 o 
   2  10   1     1122.33     1155.87     27.56 o 
   4  10   1    10160.04    10243.99     91.17 o 
   6  10   1    10242.49    10244.17    132.16 o 
   8  10   1     1682.79     1649.50     41.44 o 
  10  10   1      914.70      851.92     30.18 o 
  12  10   1     3139.16     3278.85    116.17 o 
 -13  11   1     2229.32     2105.83    121.19 o 
 -11  11   1       37.32       28.52     13.81 o 
  -9  11   1     3502.70     3562.69     81.03 o 
  -7  11   1     9182.69     9355.80    161.75 o 
  -5  11   1     5446.27     5515.47     70.01 o 
  -3  11   1      182.06      157.58     12.27 o 
  -1  11   1     4950.20     4897.88     71.83 o 
   1  11   1    10171.11    10015.01    101.76 o 
   3  11   1     6734.12     6638.10     69.78 o 
   5  11   1      300.46      298.01     18.61 o 
   7  11   1     2179.10     2201.91     67.21 o 
   9  11   1     6071.45     6049.76    116.05 o 
  11  11   1     2993.54     3071.37    113.52 o 
 -12  12   1     4148.09     4146.51    104.95 o 
 -10  12   1     3102.71     3197.58     81.15 o 
  -8  12   1      420.23      436.57     25.24 o 
  -6  12   1     1266.06     1305.38     29.38 o 
  -4  12   1     3746.23     3789.43     54.35 o 
  -2  12   1     3653.49     3728.66     57.07 o 
   0  12   1      352.33      340.82     18.35 o 
   2  12   1      488.86      523.83     18.54 o 
   4  12   1     3725.36     3677.83     63.88 o 
   6  12   1     4582.55     4503.54    103.58 o 
   8  12   1     1186.70     1134.98     62.96 o 
  10  12   1      494.43      463.05     27.59 o 
  -9  13   1     1789.79     1853.54     63.07 o 
  -7  13   1     4599.34     4637.48     76.36 o 
  -5  13   1     2293.44     2386.39     42.72 o 
  -3  13   1       12.19        6.11      8.19 o 
  -1  13   1     2194.20     2116.81     52.61 o 
   1  13   1     4098.60     4043.46     68.36 o 
   3  13   1     3269.81     3285.36     53.85 o 
   5  13   1      137.73       98.85     15.76 o 
   7  13   1     1409.66     1350.45     51.85 o 
  -4  14   1     2714.87     2716.79     50.83 o 
  -2  14   1     3467.83     3394.01     64.98 o 
   0  14   1      484.83      485.53     26.09 o 
   2  14   1      443.83      465.56     22.32 o 
 -20   0   2     5512.54     5861.63    224.96 o 
 -18   0   2      108.33      156.39     36.98 o 
 -16   0   2     7342.49     7166.93    153.53 o 
 -14   0   2    20014.34    19490.08    343.12 o 
 -12   0   2    18499.26    18407.28    407.55 o 
 -10   0   2      816.41      891.33     28.94 o 
  -8   0   2    13284.34    13891.18    223.37 o 
  -6   0   2    93248.27    93184.52    918.35 o 
  -4   0   2    39930.44    41584.07    546.12 o 
  -2   0   2    50648.11    50921.38   1620.27 o 
   0   0   2    47005.09    46588.24   1436.88 o 
   2   0   2    56436.27    55190.49    810.01 o 
   4   0   2    30724.15    30236.49    401.11 o 
   6   0   2      147.93      120.87     14.40 o 
   8   0   2     3161.88     3169.88     62.06 o 
  10   0   2     7151.72     7286.61    146.78 o 
  12   0   2    11254.59    11047.24    208.51 o 
  14   0   2       81.72      108.35     35.97 o 
  16   0   2      740.33      729.05     53.66 o 
 -21   1   2     2423.40     2441.06    151.50 o 
 -19   1   2    10298.19    10513.26    168.31 o 
 -17   1   2    15421.51    15590.37    205.13 o 
 -15   1   2     1147.41     1200.90     40.37 o 
 -13   1   2     5553.28     5510.95     86.01 o 
 -11   1   2    18794.90    18522.16    181.29 o 
  -9   1   2    44392.64    45405.88    425.86 o 
  -7   1   2     3305.29     3400.22     45.59 o 
  -5   1   2    16916.08    18037.43    156.08 o 
  -3   1   2    55242.17    54603.90    595.42 o 
  -1   1   2    11904.91    11927.46    145.16 o 
   1   1   2     5814.75     5918.08     57.00 o 
   3   1   2    19356.88    20568.00    157.11 o 
   5   1   2    32848.04    33358.12    312.11 o 
   7   1   2    36053.89    36213.30    408.54 o 
   9   1   2     2051.37     2090.14     42.32 o 
  11   1   2      321.64      350.67     33.71 o 
  13   1   2    13590.52    13949.83    163.33 o 
  15   1   2    12907.98    13123.04    181.91 o 
  17   1   2     2602.24     2634.96     82.64 o 
 -20   2   2     6444.91     6434.60    169.01 o 
 -18   2   2        0.16        9.79      7.44 o 
 -16   2   2     8319.77     8459.49    124.76 o 
 -14   2   2    17759.69    16907.22    215.61 o 
 -12   2   2     7353.94     7318.10     94.98 o 
 -10   2   2      589.98      702.37     17.39 o 
  -8   2   2    25882.67    26449.50    191.50 o 
  -6   2   2    49991.06    48757.01    382.87 o 
  -4   2   2     4068.89     3868.56     33.76 o 
  -2   2   2     1865.53     2026.14     27.04 o 
   0   2   2    24612.71    24568.95    158.99 o 
   2   2   2    35609.46    35010.24    251.73 o 
   4   2   2    23901.00    23571.13    207.95 o 
   6   2   2      649.99      677.06     16.00 o 
   8   2   2     9588.84     9521.03     89.25 o 
  10   2   2    17030.57    16781.83    187.82 o 
  12   2   2    16813.58    16465.19    187.50 o 
  14   2   2       14.45       14.30      9.68 o 
  16   2   2     4137.36     3966.28    101.49 o 
 -21   3   2     1864.96     1885.49    122.15 o 
 -19   3   2    10725.88    10883.88    238.33 o 
 -17   3   2    17578.72    17546.60    345.04 o 
 -15   3   2     3721.95     3722.10     62.69 o 
 -13   3   2     3661.36     3800.30     67.90 o 
 -11   3   2    29071.94    29483.46    305.70 o 
  -9   3   2    37587.39    38448.26    349.94 o 
  -7   3   2     5844.20     5985.15     56.57 o 
  -5   3   2     7205.25     7529.24     63.75 o 
  -3   3   2    13206.78    12677.39    109.73 o 
  -1   3   2    28151.43    27791.85    187.02 o 
   1   3   2    10561.91    10452.42     85.40 o 
   3   3   2     1234.35     1237.22     17.82 o 
   5   3   2    15466.99    14877.04    150.34 o 
   7   3   2    28458.04    27447.32    261.89 o 
   9   3   2     9784.36     9894.82    122.32 o 
  11   3   2      166.39      263.05     21.59 o 
  13   3   2    12584.68    12243.42    281.68 o 
  15   3   2    11033.58    10384.07    184.95 o 
  17   3   2     2254.54     2311.56     77.99 o 
 -20   4   2     3689.96     3876.68    126.16 o 
 -18   4   2      245.60      282.25     16.49 o 
 -16   4   2     9899.43     9640.50    140.90 o 
 -14   4   2    14761.87    14349.22    191.26 o 
 -12   4   2     4764.91     4750.40     70.24 o 
 -10   4   2       69.50       73.69      8.60 o 
  -8   4   2    22488.85    22542.61    192.74 o 
  -6   4   2    56545.26    55751.14    438.36 o 
  -4   4   2    19239.45    19159.82    146.20 o 
  -2   4   2        9.45       84.82     33.11 o 
   0   4   2    20380.59    20148.02    134.40 o 
   2   4   2    45096.27    44819.59    335.58 o 
   4   4   2    17881.24    17517.11    156.51 o 
   6   4   2       23.65      166.94     70.06 o 
   8   4   2    12939.80    13197.01    140.68 o 
  10   4   2     9022.07     9200.67    119.54 o 
  12   4   2     8209.07     8252.56    111.86 o 
  14   4   2       15.55       50.36     16.29 o 
  16   4   2     2597.91     2601.42     82.68 o 
 -19   5   2     6384.73     6301.78    168.02 o 
 -17   5   2     9855.09     9895.39    147.62 o 
 -15   5   2     2861.94     2737.23     59.24 o 
 -13   5   2      381.14      381.03     18.28 o 
 -11   5   2    15229.34    14930.00    148.51 o 
  -9   5   2    26311.95    26206.89    224.65 o 
  -7   5   2    10257.19    10183.18     79.70 o 
  -5   5   2     2800.19     2809.63     29.21 o 
  -3   5   2    16737.11    16248.58    202.20 o 
  -1   5   2    39166.14    38795.28    399.31 o 
   1   5   2     5342.93     5386.55     48.55 o 
   3   5   2     6657.29     6906.28     71.59 o 
   5   5   2    20859.94    20585.63    177.88 o 
   7   5   2    17663.96    17597.59    223.61 o 
   9   5   2     4398.04     4507.26     65.81 o 
  11   5   2       21.25       42.59     11.58 o 
  13   5   2     8740.62     8902.51    122.16 o 
  15   5   2     7817.65     8076.08    171.23 o 
 -18   6   2       14.27       40.01     26.97 o 
 -16   6   2     5174.69     5192.40     94.23 o 
 -14   6   2     9976.50    10216.89    151.14 o 
 -12   6   2     3551.76     3554.47     62.03 o 
 -10   6   2       54.79       88.08      8.77 o 
  -8   6   2    11318.47    11319.95    110.40 o 
  -6   6   2    28971.71    27759.23    297.60 o 
  -4   6   2    11056.47    10721.33     85.85 o 
  -2   6   2      140.14      129.06     11.85 o 
   0   6   2    13403.26    13382.16    118.53 o 
   2   6   2    29929.86    29749.51    341.18 o 
   4   6   2    13025.09    12820.42    124.00 o 
   6   6   2       50.46       86.91     11.34 o 
   8   6   2     9701.66     9620.11    126.89 o 
  10   6   2     9059.00     8667.64    108.45 o 
  12   6   2     8689.94     9133.70    127.36 o 
  14   6   2       39.13       41.20     11.64 o 
 -19   7   2     6890.77     7025.54    268.39 o 
 -17   7   2    10079.91     9505.93    220.18 o 
 -15   7   2     1029.97     1016.54     37.28 o 
 -13   7   2     2743.61     2610.20     55.52 o 
 -11   7   2    16783.34    16442.07    168.76 o 
  -9   7   2    18338.69    18058.34    167.24 o 
  -7   7   2     2393.23     2350.80     30.55 o 
  -5   7   2     4866.44     4925.28     49.06 o 
  -3   7   2    11848.87    11956.17     94.46 o 
  -1   7   2    14377.75    14269.39    133.76 o 
   1   7   2     4901.79     5029.25     85.95 o 
   3   7   2      890.65      934.00     26.34 o 
   5   7   2    10702.10    10548.00    105.05 o 
   7   7   2    16894.35    16421.27    168.95 o 
   9   7   2     4778.76     4831.35     81.64 o 
  11   7   2       49.04       38.36     12.22 o 
  13   7   2     7906.93     7911.19    203.75 o 
  15   7   2     7218.03     7330.52    234.17 o 
 -18   8   2       23.90       28.16     30.20 o 
 -16   8   2     3720.76     3793.72    122.44 o 
 -14   8   2    10346.76    10299.75    140.80 o 
 -12   8   2     6439.40     6259.30     81.69 o 
 -10   8   2       56.84       63.20      9.15 o 
  -8   8   2     7086.57     7034.63     81.21 o 
  -6   8   2    17894.72    18027.46    144.39 o 
  -4   8   2     8884.00     8856.57     81.42 o 
  -2   8   2     2096.19     2219.54     32.15 o 
   0   8   2     4167.79     4175.77     61.45 o 
   2   8   2    14763.09    14684.81    129.04 o 
   4   8   2    11198.53    11177.86    125.53 o 
   6   8   2     1610.81     1616.02     41.67 o 
   8   8   2     2251.04     2290.79     44.45 o 
  10   8   2     6724.08     6917.70    108.28 o 
  12   8   2     7994.94     8046.46    238.19 o 
  14   8   2      122.12      191.37     41.99 o 
 -17   9   2     4368.62     4306.29    139.34 o 
 -15   9   2      448.41      492.64     48.58 o 
 -13   9   2     1048.22     1011.39     30.52 o 
 -11   9   2     5840.78     5660.15     79.34 o 
  -9   9   2     9044.39     8906.61    109.56 o 
  -7   9   2     1484.28     1504.99     27.39 o 
  -5   9   2     3340.49     3313.32     44.80 o 
  -3   9   2    11735.33    11698.46    109.78 o 
  -1   9   2     9036.66     8863.81    102.39 o 
   1   9   2     1275.84     1345.63     26.77 o 
   3   9   2     3641.00     3751.03     49.22 o 
   5   9   2    11790.56    11781.81    121.30 o 
   7   9   2    10949.94    10767.53    125.70 o 
   9   9   2      964.71      973.77     26.56 o 
  11   9   2      488.28      400.63     44.77 o 
  13   9   2     6006.59     6243.05    281.28 o 
 -14  10   2     4640.03     4366.44     95.74 o 
 -12  10   2     3966.19     3976.02     65.38 o 
 -10  10   2      127.14      149.28     15.61 o 
  -8  10   2     3389.17     3498.33     53.84 o 
  -6  10   2    12197.19    12150.45    114.50 o 
  -4  10   2     7692.80     7738.08     87.33 o 
  -2  10   2      884.53      876.63     24.07 o 
   0  10   2     5511.61     5427.25     78.37 o 
   2  10   2    12779.80    12762.56    126.73 o 
   4  10   2     5686.76     5774.13    118.90 o 
   6  10   2       66.59       94.49     12.93 o 
   8  10   2     2464.70     2395.73     47.69 o 
  10  10   2     4083.36     4209.51     94.07 o 
 -13  11   2      699.52      648.17     39.64 o 
 -11  11   2     4871.72     4851.90     91.46 o 
  -9  11   2     7256.50     7189.99    107.78 o 
  -7  11   2     2146.02     2080.29     45.22 o 
  -5  11   2      602.07      623.77     21.87 o 
  -3  11   2     5517.70     5520.27     71.01 o 
  -1  11   2     7268.84     7293.11     87.23 o 
   1  11   2     2674.91     2784.95     47.15 o 
   3  11   2      310.75      350.32     22.36 o 
   5  11   2     4158.45     4119.03     86.09 o 
   7  11   2     6253.14     6057.60    129.51 o 
   9  11   2     1425.89     1434.88     42.53 o 
 -12  12   2     1575.99     1597.61     50.07 o 
 -10  12   2       63.05       52.46     14.24 o 
  -8  12   2     3064.65     3126.75     64.57 o 
  -6  12   2     5491.30     5459.61     72.35 o 
  -4  12   2     1942.31     2035.38     40.56 o 
  -2  12   2        3.55        6.73      8.37 o 
   0  12   2     2351.49     2250.96     43.45 o 
   2  12   2     5540.02     5608.34    124.51 o 
   4  12   2     3229.51     3251.26     54.39 o 
   6  12   2      116.90      152.39     19.72 o 
   8  12   2     2007.95     2026.00     55.74 o 
  -9  13   2     3238.22     3164.16     86.75 o 
  -7  13   2      704.70      692.93     34.94 o 
  -5  13   2      428.99      408.24     20.57 o 
  -3  13   2     2520.55     2452.75     52.21 o 
  -1  13   2     3467.14     3456.93     57.84 o 
   1  13   2     1077.61     1050.71     32.82 o 
   3  13   2      206.08      178.73     16.84 o 
   5  13   2     2382.13     2413.83     65.66 o 
  -4  14   2     1987.93     2065.08     44.70 o 
  -2  14   2       22.21       15.86     11.31 o 
   0  14   2     1462.09     1507.53     40.88 o 
 -20   0   3     1386.10     1414.20    100.77 o 
 -18   0   3     8988.31     9070.10    274.21 o 
 -16   0   3    17584.30    17328.55    321.57 o 
 -14   0   3    11888.99    11410.04    223.92 o 
 -12   0   3       67.83       82.24     15.49 o 
 -10   0   3    10601.53    11046.89    210.07 o 
  -8   0   3    55376.70    56623.56    560.36 o 
  -6   0   3    20290.51    21289.27    245.64 o 
  -4   0   3      211.82      280.58     13.09 o 
  -2   0   3    33268.63    32769.90    321.70 o 
   0   0   3    35735.27    35476.65    390.67 o 
   2   0   3     5685.52     5655.98     71.16 o 
   4   0   3      213.96      219.50     20.79 o 
   6   0   3    17563.57    17800.77    311.92 o 
   8   0   3    17844.12    16995.14    303.78 o 
  10   0   3     3892.17     3821.40    100.29 o 
  12   0   3       64.44       80.55     29.07 o 
  14   0   3     3682.01     3539.03    118.20 o 
  16   0   3     5374.30     5297.44    159.60 o 
 -21   1   3     8978.99     8823.63    215.58 o 
 -19   1   3     4021.89     4127.68     95.40 o 
 -17   1   3        3.44       10.00      7.68 o 
 -15   1   3     4981.75     4911.58     85.99 o 
 -13   1   3    26945.07    25673.83    313.66 o 
 -11   1   3    13396.13    12921.37    171.06 o 
  -9   1   3        8.97       32.28      7.91 o 
  -7   1   3    22852.03    23402.91    186.03 o 
  -5   1   3    43059.28    42696.14    311.39 o 
  -3   1   3    61402.80    62809.57    377.68 o 
  -1   1   3     4196.30     4330.30     40.77 o 
   1   1   3    34414.73    35684.96    240.54 o 
   3   1   3    39015.83    37940.55    338.03 o 
   5   1   3    21116.79    20645.19    222.51 o 
   7   1   3      342.26      343.92     34.77 o 
   9   1   3     8384.01     8306.20    110.39 o 
  11   1   3    20154.66    19775.85    224.65 o 
  13   1   3     8334.95     8226.20    173.68 o 
  15   1   3      292.67      339.29     34.97 o 
 -20   2   3     1085.46     1130.62     64.22 o 
 -18   2   3     9179.14     9170.73    168.98 o 
 -16   2   3    14555.04    14263.35    262.37 o 
 -14   2   3     8108.64     7998.96    121.49 o 
 -12   2   3     4564.09     4562.96     78.86 o 
 -10   2   3    18409.12    18405.53    194.58 o 
  -8   2   3    32085.95    31763.92    307.80 o 
  -6   2   3     1138.03     1127.73     17.94 o 
  -4   2   3     1466.98     1473.05     18.38 o 
  -2   2   3    30356.81    30041.55    199.52 o 
   0   2   3    34455.45    34484.19    231.28 o 
   2   2   3     4400.06     4346.74     40.43 o 
   4   2   3      171.26      148.14     12.91 o 
   6   2   3    24623.97    24078.02    257.96 o 
   8   2   3    30969.25    29556.57    366.07 o 
  10   2   3    11589.21    11292.35    142.56 o 
  12   2   3      474.21      484.54     22.19 o 
  14   2   3     9118.62     9237.16    235.84 o 
 -21   3   3     9315.11     9581.15    229.30 o 
 -19   3   3     5663.53     5908.85    179.88 o 
 -17   3   3      230.83      240.02     19.15 o 
 -15   3   3     6469.03     6393.39    112.95 o 
 -13   3   3    20283.30    19964.07    292.65 o 
 -11   3   3    13299.00    13140.39    146.25 o 
  -9   3   3      394.81      460.83     21.81 o 
  -7   3   3    11885.22    11892.54     98.39 o 
  -5   3   3    28319.40    27874.63    257.65 o 
  -3   3   3    33058.87    33254.34    200.95 o 
  -1   3   3     4649.90     4850.55     43.54 o 
   1   3   3     4850.23     4892.53     85.01 o 
   3   3   3    18554.93    17988.87    159.35 o 
   5   3   3    19562.39    19074.42    189.30 o 
   7   3   3     2567.55     2498.78     49.32 o 
   9   3   3     5980.23     5821.66     87.85 o 
  11   3   3    12354.45    12179.72    154.23 o 
  13   3   3     7321.99     7153.36    118.10 o 
  15   3   3      170.74      212.43     29.65 o 
 -20   4   3     2056.40     2051.54     89.47 o 
 -18   4   3    10108.47    10552.85    159.83 o 
 -16   4   3    11473.07    11489.68    217.79 o 
 -14   4   3    10428.61    10204.31    134.26 o 
 -12   4   3     3773.10     3749.35     51.11 o 
 -10   4   3    19444.53    19222.86    269.16 o 
  -8   4   3    37620.25    37022.30    346.32 o 
  -6   4   3     4006.68     4054.27     42.67 o 
  -4   4   3      285.17      292.26      8.29 o 
  -2   4   3    34481.38    34132.19    229.33 o 
   0   4   3    45996.39    44724.23    437.08 o 
   2   4   3     2175.96     2077.11     27.89 o 
   4   4   3     1338.33     1398.60     45.20 o 
   6   4   3    20417.73    20183.05    203.12 o 
   8   4   3    17426.16    17148.99    216.00 o 
  10   4   3     8376.00     8479.61    118.88 o 
  12   4   3      906.40      910.97     31.57 o 
  14   4   3     6106.48     6172.24    237.56 o 
 -19   5   3     3119.80     3219.23    155.34 o 
 -17   5   3      196.12      229.66     17.90 o 
 -15   5   3     3546.28     3490.67     65.30 o 
 -13   5   3     9987.78     9982.83    133.05 o 
 -11   5   3     9230.28     9044.15    111.89 o 
  -9   5   3     1531.53     1613.32     31.37 o 
  -7   5   3     6826.14     6713.01     66.35 o 
  -5   5   3    29766.11    29573.39    206.69 o 
  -3   5   3    30632.64    30526.19    299.08 o 
  -1   5   3     1228.59     1295.74     33.43 o 
   1   5   3    10520.93    10594.12     96.32 o 
   3   5   3    22556.42    22518.38    199.90 o 
   5   5   3    12151.37    12147.87    107.83 o 
   7   5   3      282.85      259.45     15.93 o 
   9   5   3     6176.22     6230.90     96.84 o 
  11   5   3     7077.19     7200.70    109.30 o 
  13   5   3     5370.59     5721.68    131.77 o 
 -18   6   3     6435.47     6550.22    174.41 o 
 -16   6   3     6933.37     6878.50    122.34 o 
 -14   6   3     4899.19     4770.72     90.67 o 
 -12   6   3     2361.02     2381.39     45.17 o 
 -10   6   3    12102.50    12015.55    130.05 o 
  -8   6   3    20134.47    19936.32    171.86 o 
  -6   6   3     1864.16     1803.78     28.22 o 
  -4   6   3      883.40      964.93     25.83 o 
  -2   6   3    21600.22    21879.26    152.18 o 
   0   6   3    26367.06    26303.52    263.21 o 
   2   6   3     2105.66     2128.53     29.13 o 
   4   6   3     1052.59     1045.69     30.15 o 
   6   6   3    15069.65    14780.17    142.63 o 
   8   6   3    15294.45    14964.09    185.32 o 
  10   6   3     6525.00     6561.72    127.11 o 
  12   6   3      479.14      557.67     41.28 o 
  14   6   3     4849.46     4882.63    124.64 o 
 -19   7   3     3626.91     3745.33    167.22 o 
 -17   7   3        6.91        5.02     28.67 o 
 -15   7   3     4991.46     5113.71     98.92 o 
 -13   7   3    15700.26    15502.97    220.45 o 
 -11   7   3     6869.26     6655.73     85.38 o 
  -9   7   3       54.01       67.94      9.24 o 
  -7   7   3     8652.33     8651.95    103.27 o 
  -5   7   3    15665.61    15673.22    127.86 o 
  -3   7   3    16485.43    16666.83    130.08 o 
  -1   7   3     1619.87     1687.41     30.86 o 
   1   7   3     4456.82     4499.77     53.26 o 
   3   7   3    12324.22    12074.83    132.94 o 
   5   7   3    11732.46    11414.29    107.67 o 
   7   7   3     1065.61     1063.39     23.96 o 
   9   7   3     3175.97     3161.09     66.82 o 
  11   7   3     9221.75     9146.25    177.91 o 
  13   7   3     5014.23     5111.83    128.47 o 
 -18   8   3     4866.67     4774.77    148.61 o 
 -16   8   3     7477.29     7321.53    190.07 o 
 -14   8   3     3363.15     3384.77     92.68 o 
 -12   8   3      772.71      797.57     25.42 o 
 -10   8   3     7247.53     7193.81     92.93 o 
  -8   8   3    12183.22    12219.37    118.76 o 
  -6   8   3     2275.54     2338.68     38.78 o 
  -4   8   3      201.95      242.63     16.44 o 
  -2   8   3     7293.73     7288.83     81.22 o 
   0   8   3     9816.39     9827.00    101.05 o 
   2   8   3     3142.31     3069.76     41.29 o 
   4   8   3        9.17        5.98      6.20 o 
   6   8   3     5737.12     5545.90     82.38 o 
   8   8   3     9618.45     9626.32    124.80 o 
  10   8   3     3618.78     3646.63    101.03 o 
  12   8   3       77.78       91.23     34.46 o 
 -17   9   3       29.33       46.09     23.32 o 
 -15   9   3     1990.30     2021.92     72.35 o 
 -13   9   3     8242.67     8191.02    114.88 o 
 -11   9   3     3400.07     3549.17     65.07 o 
  -9   9   3        2.21       13.81      8.56 o 
  -7   9   3     7184.59     7182.22     82.91 o 
  -5   9   3    12063.90    12186.75    114.28 o 
  -3   9   3    10600.41    10395.05    146.71 o 
  -1   9   3      103.56      122.96     11.23 o 
   1   9   3     8781.22     8872.31     95.27 o 
   3   9   3    12601.34    12263.16    151.71 o 
   5   9   3     6842.31     6736.30     81.52 o 
   7   9   3       78.46      110.30     12.08 o 
   9   9   3     2919.84     2932.51     75.44 o 
  11   9   3     7864.94     8124.91    209.32 o 
 -14  10   3     1761.87     1774.93     82.17 o 
 -12  10   3      336.51      385.09     22.75 o 
 -10  10   3     4174.76     4210.18     75.11 o 
  -8  10   3     9269.22     9121.94     99.41 o 
  -6  10   3     2693.82     2721.54     42.68 o 
  -4  10   3      265.89      314.33     17.42 o 
  -2  10   3     7946.26     8197.22     99.07 o 
   0  10   3     8901.39     8614.05     96.42 o 
   2  10   3     1780.62     1734.14     32.90 o 
   4  10   3      357.95      346.04     18.86 o 
   6  10   3     5080.98     4887.16     81.41 o 
   8  10   3     5324.92     5211.34     99.57 o 
 -13  11   3     5171.75     5114.31    127.60 o 
 -11  11   3     3000.21     3010.23     75.55 o 
  -9  11   3      202.00      178.58     16.73 o 
  -7  11   3     2258.34     2295.32     42.74 o 
  -5  11   3     5634.75     5721.95     78.80 o 
  -3  11   3     6061.63     5978.75    138.82 o 
  -1  11   3      573.40      608.75     24.17 o 
   1  11   3     1882.71     1849.20     37.57 o 
   3  11   3     4823.06     4714.00     83.15 o 
   5  11   3     3620.89     3466.33     75.43 o 
   7  11   3      213.75      205.25     20.32 o 
 -10  12   3     3770.24     3908.15     94.67 o 
  -8  12   3     4372.23     4278.86     84.25 o 
  -6  12   3      475.80      483.19     24.73 o 
  -4  12   3      447.20      417.16     22.52 o 
  -2  12   3     4219.03     4188.64     67.92 o 
   0  12   3     4803.66     4900.02     73.95 o 
   2  12   3     1197.62     1244.97     41.34 o 
   4  12   3      126.47      174.89     20.63 o 
  -7  13   3     1502.19     1535.18     52.35 o 
  -5  13   3     2964.88     3016.79     57.56 o 
  -3  13   3     2287.07     2243.61     55.45 o 
  -1  13   3       96.94      101.08     14.42 o 
   1  13   3      960.47     1004.07     31.12 o 
 -20   0   4     7557.41     7488.34    268.84 o 
 -18   0   4     3415.10     3289.31    103.06 o 
 -16   0   4      838.75      853.01     47.33 o 
 -14   0   4     5343.59     5186.23    129.80 o 
 -12   0   4    12631.15    12155.98    238.51 o 
 -10   0   4    11359.46    11125.58    162.18 o 
  -8   0   4     4719.40     4780.16     72.88 o 
  -6   0   4     5817.52     5929.18     62.91 o 
  -4   0   4    14605.36    14226.57    128.57 o 
  -2   0   4    35410.13    36747.98    301.42 o 
   0   0   4      741.96      733.71     46.71 o 
   2   0   4     3084.96     3123.35     59.02 o 
   4   0   4    14904.78    15329.07    282.73 o 
   6   0   4     6530.28     6266.54    145.16 o 
   8   0   4       18.36       28.39     13.39 o 
  10   0   4     1938.34     1957.99     62.75 o 
  12   0   4     7073.05     6775.04    178.01 o 
 -21   1   4      897.14      972.97     62.58 o 
 -19   1   4      781.35      724.64     51.77 o 
 -17   1   4    10257.83     9853.56    151.06 o 
 -15   1   4    20208.96    19775.79    258.48 o 
 -13   1   4     2115.61     2064.34     50.92 o 
 -11   1   4       45.49       76.76      6.76 o 
  -9   1   4    18142.00    18537.59    177.73 o 
  -7   1   4    26918.51    26762.21    192.56 o 
  -5   1   4    12695.25    12920.07     83.77 o 
  -3   1   4     8294.98     8699.07     62.95 o 
  -1   1   4    16504.60    16569.91    120.64 o 
   1   1   4    29798.98    29014.06    242.85 o 
   3   1   4     9708.08     9748.42    104.61 o 
   5   1   4       45.88      115.82     32.55 o 
   7   1   4    17751.70    17656.79    299.85 o 
   9   1   4    14442.60    14383.67    177.99 o 
  11   1   4     7064.19     6829.57    105.41 o 
  13   1   4      281.97      322.43     34.81 o 
 -20   2   4     7608.88     7483.95    191.82 o 
 -18   2   4     3723.63     3738.14     80.04 o 
 -16   2   4       43.30       75.36     13.39 o 
 -14   2   4    12039.61    11148.30    214.05 o 
 -12   2   4    14033.41    13792.69    156.26 o 
 -10   2   4     8629.56     8297.33     90.58 o 
  -8   2   4      205.64      193.23     15.97 o 
  -6   2   4    11774.59    11964.13    103.84 o 
  -4   2   4    21634.48    21571.85    137.33 o 
  -2   2   4    23750.92    24143.24    163.57 o 
   0   2   4     2244.38     2318.88     29.50 o 
   2   2   4     2051.52     2042.66     29.94 o 
   4   2   4    20237.89    19984.83    368.51 o 
   6   2   4    19903.88    19479.48    222.71 o 
   8   2   4     1038.06     1045.22     33.57 o 
  10   2   4     2570.22     2566.36     56.48 o 
  12   2   4    11826.65    11587.49    210.45 o 
 -21   3   4     1152.07     1020.05     64.62 o 
 -19   3   4      550.30      554.34     47.82 o 
 -17   3   4     7588.02     7405.23    125.34 o 
 -15   3   4    17643.57    17073.27    231.21 o 
 -13   3   4     3303.05     3370.37     53.04 o 
 -11   3   4      548.50      585.22     20.83 o 
  -9   3   4    11445.61    11338.67    118.12 o 
  -7   3   4    14183.95    13821.97    111.80 o 
  -5   3   4     3681.98     3741.94     36.04 o 
  -3   3   4     1064.50     1066.42     16.84 o 
  -1   3   4     9421.61     9411.24    110.03 o 
   1   3   4    14827.95    14367.13    123.42 o 
   3   3   4     7049.17     7130.13     85.11 o 
   5   3   4       63.57       65.85     11.28 o 
   7   3   4     9809.79     9411.43    128.40 o 
   9   3   4    11807.25    11322.46    150.65 o 
  11   3   4     5980.09     5492.54    125.28 o 
  13   3   4        4.65        9.60     15.52 o 
 -20   4   4     8348.39     8178.79    205.65 o 
 -18   4   4     5355.84     5128.25    172.83 o 
 -16   4   4      270.56      279.66     24.70 o 
 -14   4   4    10051.93     9534.34    219.09 o 
 -12   4   4    11169.33    11030.75    134.43 o 
 -10   4   4    16015.09    15872.85    157.86 o 
  -8   4   4     2278.03     2339.02     36.83 o 
  -6   4   4     7047.50     7043.14     65.23 o 
  -4   4   4    32900.24    32456.02    263.84 o 
  -2   4   4    19629.44    19557.72    143.09 o 
   0   4   4     2513.46     2549.26     33.42 o 
   2   4   4     3258.66     3272.20     46.41 o 
   4   4   4    16623.21    16586.58    168.86 o 
   6   4   4    15269.51    15392.17    187.83 o 
   8   4   4       71.13       80.57     12.75 o 
  10   4   4     2440.69     2440.43     57.60 o 
  12   4   4     7254.20     7418.61    168.92 o 
 -19   5   4      502.93      468.43     46.95 o 
 -17   5   4     4241.14     4301.92     89.64 o 
 -15   5   4     9805.46     9578.03    194.77 o 
 -13   5   4     3276.18     3350.91     57.74 o 
 -11   5   4      240.94      265.46     17.75 o 
  -9   5   4     9130.25     9171.70     94.66 o 
  -7   5   4    16308.09    16008.54    138.29 o 
  -5   5   4     4407.31     4392.47     45.16 o 
  -3   5   4     1319.95     1317.86     22.09 o 
  -1   5   4    17290.26    17499.03    140.70 o 
   1   5   4    16922.28    16800.80    144.92 o 
   3   5   4     3704.21     3834.42     65.11 o 
   5   5   4      507.00      537.62     18.15 o 
   7   5   4     8045.15     7902.45    117.82 o 
   9   5   4     8183.53     8497.54    126.97 o 
  11   5   4     4118.41     4026.17    108.46 o 
 -18   6   4     2834.61     2716.40    104.90 o 
 -16   6   4       65.37       73.42     14.89 o 
 -14   6   4     8120.47     8128.26    101.06 o 
 -12   6   4     8182.43     7968.15    100.59 o 
 -10   6   4     8706.23     8646.73     92.95 o 
  -8   6   4      454.15      458.15     21.25 o 
  -6   6   4     6229.97     6229.54     71.16 o 
  -4   6   4    22606.08    22528.37    212.50 o 
  -2   6   4    14051.62    13761.67    227.94 o 
   0   6   4     1266.03     1356.76     24.99 o 
   2   6   4     3732.86     3778.76     54.38 o 
   4   6   4    14256.90    14022.15    140.38 o 
   6   6   4    12403.50    12426.12    164.00 o 
   8   6   4      140.14      134.05     16.72 o 
  10   6   4     1815.48     1795.66     69.40 o 
 -17   7   4     6518.57     6448.24    214.44 o 
 -15   7   4    11574.46    11375.65    159.35 o 
 -13   7   4     2664.68     2772.78     51.15 o 
 -11   7   4      320.82      363.51     18.76 o 
  -9   7   4     8696.62     8683.81     99.91 o 
  -7   7   4    11790.53    11790.40    117.13 o 
  -5   7   4     3705.11     3706.28     47.94 o 
  -3   7   4      613.11      631.88     19.99 o 
  -1   7   4     6372.83     6315.94     73.61 o 
   1   7   4    10795.15    10732.37    110.11 o 
   3   7   4     5322.27     5334.16     70.83 o 
   5   7   4       17.91       29.22      9.72 o 
   7   7   4     6517.92     6553.49    108.40 o 
   9   7   4     8645.92     8486.98    171.50 o 
  11   7   4     3449.49     3367.11    102.37 o 
 -16   8   4      266.47      275.27     39.67 o 
 -14   8   4     3897.16     3799.24     64.10 o 
 -12   8   4     6520.34     6379.12    105.98 o 
 -10   8   4     4951.42     5095.55     84.49 o 
  -8   8   4      154.27      185.71     14.67 o 
  -6   8   4     2805.85     2924.87     46.19 o 
  -4   8   4     8038.52     8093.56    124.31 o 
  -2   8   4     6955.07     7013.53     81.33 o 
   0   8   4      709.96      772.15     24.51 o 
   2   8   4     1434.35     1391.74     37.46 o 
   4   8   4     6400.62     6548.63     89.54 o 
   6   8   4     5925.14     5932.09     83.92 o 
   8   8   4      187.86      212.20     33.60 o 
  10   8   4     1250.24     1292.66     63.29 o 
 -15   9   4     6532.16     6737.27    131.91 o 
 -13   9   4      935.64     1000.90     63.67 o 
 -11   9   4      318.08      376.84     36.71 o 
  -9   9   4     7691.84     7791.72     89.37 o 
  -7   9   4    10634.06    10722.61    129.02 o 
  -5   9   4     3243.80     3257.98     58.28 o 
  -3   9   4     1876.12     1973.94     40.58 o 
  -1   9   4     8647.46     8702.07     97.11 o 
   1   9   4    11015.81    11123.35    114.01 o 
   3   9   4     3445.58     3380.37     64.91 o 
   5   9   4       85.50      113.68     12.15 o 
   7   9   4     6297.40     6110.70    140.99 o 
 -14  10   4     1787.36     1800.89     95.41 o 
 -12  10   4     4433.00     4462.14    152.35 o 
 -10  10   4     4375.55     4506.72     72.93 o 
  -8  10   4      413.00      426.75     19.89 o 
  -6  10   4     1940.21     2027.53     42.60 o 
  -4  10   4     7694.91     7598.57    119.67 o 
  -2  10   4     6516.67     6407.67     85.55 o 
   0  10   4      357.46      333.61     21.51 o 
   2  10   4     2146.56     2172.10     52.22 o 
   4  10   4     5412.77     5389.56     84.13 o 
   6  10   4     3239.03     3323.58     70.44 o 
 -13  11   4      862.30      754.08     40.31 o 
 -11  11   4       50.43       67.25     19.80 o 
  -9  11   4     3129.24     3224.24     52.53 o 
  -7  11   4     4574.46     4740.65     74.77 o 
  -5  11   4     1900.61     1892.67     45.94 o 
  -3  11   4      300.59      303.25     21.75 o 
  -1  11   4     2938.26     2980.31     54.55 o 
   1  11   4     4412.60     4387.01    100.37 o 
   3  11   4     1395.53     1306.82     45.50 o 
   5  11   4       42.52       61.78     15.02 o 
 -10  12   4     2422.32     2522.24     62.00 o 
  -8  12   4       34.40       13.24     10.88 o 
  -6  12   4     1577.46     1601.46     43.69 o 
  -4  12   4     4639.19     4762.77     93.46 o 
  -2  12   4     3175.25     3165.43     71.75 o 
   0  12   4      408.32      421.71     21.73 o 
   2  12   4      874.89      936.84     45.26 o 
 -20   0   5     2315.49     2216.19    131.65 o 
 -18   0   5      221.35      284.18     34.56 o 
 -16   0   5     8311.30     8047.57    307.80 o 
 -14   0   5    10767.31    10671.99    227.32 o 
 -12   0   5     5355.71     5422.00     99.78 o 
 -10   0   5       23.57       86.31     28.39 o 
  -8   0   5    15463.04    15583.37    191.19 o 
  -6   0   5    18756.79    18787.79    222.35 o 
  -4   0   5     1926.77     1968.35     44.18 o 
  -2   0   5     2552.29     2558.92     45.92 o 
   0   0   5    17491.61    17677.55    213.72 o 
   2   0   5    11494.98    11101.01    144.19 o 
   4   0   5     3190.18     3102.55     79.87 o 
   6   0   5     1395.50     1409.92     53.30 o 
   8   0   5     5688.10     5550.68    122.90 o 
  10   0   5     5825.92     5697.98    162.35 o 
 -21   1   5     3332.84     3176.24    117.16 o 
 -19   1   5     9836.03     9401.17    226.60 o 
 -17   1   5     5723.97     5405.26    103.28 o 
 -15   1   5       95.46      111.29     16.19 o 
 -13   1   5     6045.82     5931.65     81.56 o 
 -11   1   5    22402.77    21861.98    211.00 o 
  -9   1   5    17865.03    17977.78    163.72 o 
  -7   1   5      836.57      862.51     20.24 o 
  -5   1   5     6298.11     6234.57     72.64 o 
  -3   1   5    16666.96    17145.34    128.82 o 
  -1   1   5    28249.62    28062.21    242.01 o 
   1   1   5     1041.16     1147.54     45.78 o 
   3   1   5     4005.79     3974.13     70.80 o 
   5   1   5    14260.06    13942.60    175.09 o 
   7   1   5     6798.32     6657.93    105.23 o 
   9   1   5     1338.04     1254.78     55.62 o 
  11   1   5     1484.82     1523.12     57.22 o 
 -20   2   5     1967.34     1845.65     85.60 o 
 -18   2   5      922.80      862.80     44.27 o 
 -16   2   5    10087.16     9862.79    155.92 o 
 -14   2   5    14591.92    14224.72    165.59 o 
 -12   2   5     3577.25     3747.36     85.36 o 
 -10   2   5      867.37      818.16     22.61 o 
  -8   2   5    20512.25    20598.63    171.88 o 
  -6   2   5    16399.58    16539.75    156.96 o 
  -4   2   5     2579.81     2728.49     33.60 o 
  -2   2   5      415.89      423.59     15.12 o 
   0   2   5    16125.06    16029.50    149.64 o 
   2   2   5    15632.98    15098.14    157.99 o 
   4   2   5     9851.33     9656.92    132.19 o 
   6   2   5       41.36       38.27     11.78 o 
   8   2   5     4440.99     4449.86     83.36 o 
  10   2   5    11035.54    10802.08    199.87 o 
 -19   3   5     8343.24     8138.37    202.61 o 
 -17   3   5     6437.40     6308.70    117.00 o 
 -15   3   5       71.59      130.73     20.42 o 
 -13   3   5     4865.19     4944.48     97.29 o 
 -11   3   5    15614.79    15437.83    158.62 o 
  -9   3   5    10645.45    10740.78    109.04 o 
  -7   3   5      363.00      376.63     14.97 o 
  -5   3   5     6261.09     6219.89     65.94 o 
  -3   3   5    10305.66    10562.13     88.00 o 
  -1   3   5    13018.89    13036.08    127.99 o 
   1   3   5      937.62      927.05     42.67 o 
   3   3   5     2742.53     2662.94     45.53 o 
   5   3   5    11420.44    11320.23    151.90 o 
   7   3   5     7281.84     7068.96    112.06 o 
   9   3   5      261.44      213.74     28.49 o 
 -20   4   5     2521.28     2616.32    106.06 o 
 -18   4   5      409.07      428.49     48.46 o 
 -16   4   5     5217.88     5321.92    104.64 o 
 -14   4   5    15122.61    14741.52    175.21 o 
 -12   4   5     6456.28     6633.95     81.25 o 
 -10   4   5       22.28       34.78      7.45 o 
  -8   4   5    14727.77    14496.68    147.38 o 
  -6   4   5    14450.40    14447.19    150.10 o 
  -4   4   5     4376.66     4438.69     53.34 o 
  -2   4   5       14.35       67.04     13.82 o 
   0   4   5    16496.55    16460.05    155.37 o 
   2   4   5    11988.34    11761.80    151.84 o 
   4   4   5     5765.90     5622.28     96.49 o 
   6   4   5      363.76      390.23     29.35 o 
   8   4   5     2486.77     2485.96     80.73 o 
  10   4   5     8967.37     8865.12    179.75 o 
 -19   5   5     5146.40     5238.59    156.83 o 
 -17   5   5     4216.31     4075.76    143.68 o 
 -15   5   5      127.16      171.21     14.39 o 
 -13   5   5     3278.13     3388.38     62.83 o 
 -11   5   5    11587.41    11514.71    142.57 o 
  -9   5   5    10573.51    10583.16    116.00 o 
  -7   5   5      902.53      914.36     23.24 o 
  -5   5   5     6803.03     6866.73     81.69 o 
  -3   5   5    14684.52    14641.01    164.49 o 
  -1   5   5    12684.33    12652.25    127.59 o 
   1   5   5      441.43      441.86     16.97 o 
   3   5   5     3965.91     3930.19     62.31 o 
   5   5   5    10347.31    10238.73    145.29 o 
   7   5   5     5285.19     5222.41    106.50 o 
   9   5   5       98.51       78.64     21.56 o 
 -18   6   5      710.58      777.98     60.73 o 
 -16   6   5     5149.21     5317.10    125.49 o 
 -14   6   5     9599.76     9847.72    132.56 o 
 -12   6   5     3705.67     3631.71     65.82 o 
 -10   6   5      310.56      373.19     23.11 o 
  -8   6   5    11911.48    12012.59    129.92 o 
  -6   6   5    12697.49    12722.84    131.78 o 
  -4   6   5     3252.22     3268.42     64.60 o 
  -2   6   5       80.61       93.53     13.75 o 
   0   6   5    12716.58    12759.21    126.83 o 
   2   6   5    11273.16    10952.77    130.32 o 
   4   6   5     5450.84     5258.36    111.58 o 
   6   6   5      130.81      170.22     22.19 o 
   8   6   5     2555.04     2595.85     85.92 o 
 -17   7   5     4486.48     4647.82    146.10 o 
 -15   7   5      105.50      128.54     16.11 o 
 -13   7   5     2729.86     2796.72     63.96 o 
 -11   7   5     8737.05     8847.11    112.83 o 
  -9   7   5     7137.63     7113.96     89.34 o 
  -7   7   5      573.88      601.55     24.24 o 
  -5   7   5     2059.36     2011.86     39.52 o 
  -3   7   5     6202.16     6245.14     82.99 o 
  -1   7   5     9304.53     9440.32    100.99 o 
   1   7   5      977.55      950.40     32.77 o 
   3   7   5     1125.17     1150.87     33.58 o 
   5   7   5     7350.74     7172.84    109.59 o 
   7   7   5     4954.85     4948.76    124.31 o 
 -16   8   5     4114.80     4240.87    131.76 o 
 -14   8   5     5142.50     5205.25    166.44 o 
 -12   8   5     1913.43     1823.47     51.75 o 
 -10   8   5      305.24      264.88     17.85 o 
  -8   8   5     5989.73     6061.08     95.27 o 
  -6   8   5     6770.58     6820.18     95.22 o 
  -4   8   5      977.83     1064.11     33.11 o 
  -2   8   5      235.47      265.70     26.29 o 
   0   8   5     5559.09     5419.64     74.37 o 
   2   8   5     5846.97     5722.92    101.80 o 
   4   8   5     2983.52     2970.53     69.62 o 
   6   8   5      120.09       64.99     26.46 o 
 -15   9   5       77.53       70.75     22.75 o 
 -13   9   5     2251.42     2111.65     64.38 o 
 -11   9   5     7740.58     7838.94    177.15 o 
  -9   9   5     6396.33     6125.08     97.07 o 
  -7   9   5      408.93      420.62     29.88 o 
  -5   9   5     2416.71     2441.15     86.54 o 
  -3   9   5     7607.46     7707.45    106.70 o 
  -1   9   5     9577.81     9489.57    105.47 o 
   1   9   5      604.06      619.97     32.00 o 
   3   9   5     1295.24     1315.27     49.53 o 
   5   9   5     5947.74     5810.72    132.31 o 
 -12  10   5     1683.24     1673.79     58.65 o 
 -10  10   5       30.54       44.55     11.51 o 
  -8  10   5     3652.44     3715.65     67.23 o 
  -6  10   5     6196.87     6292.10     94.55 o 
  -4  10   5     1518.65     1609.95     43.20 o 
  -2  10   5      166.69      173.14     17.45 o 
   0  10   5     4530.29     4528.29     69.87 o 
   2  10   5     4459.34     4339.69     88.61 o 
  -9  11   5     2790.06     2792.80     73.09 o 
  -7  11   5      243.57      250.23     20.77 o 
  -5  11   5     1054.03     1011.52     71.11 o 
  -3  11   5     3085.54     3073.51     63.04 o 
  -1  11   5     3728.15     3698.41     67.40 o 
 -20   0   6     2662.34     2656.83    148.50 o 
 -18   0   6     3754.49     3418.44    162.07 o 
 -16   0   6     6304.56     6345.54    167.06 o 
 -14   0   6      969.94      941.12     52.15 o 
 -12   0   6     4353.27     4448.79     95.11 o 
 -10   0   6    11075.04    10973.82    200.31 o 
  -8   0   6    13406.26    13144.27    190.39 o 
  -6   0   6      465.28      447.86     52.14 o 
  -4   0   6      515.02      552.38     33.91 o 
  -2   0   6    22776.37    23274.40    278.72 o 
   0   0   6     8667.79     8639.53    126.54 o 
   2   0   6      436.84      403.40     31.98 o 
   4   0   6     5021.43     4896.62    114.29 o 
   6   0   6     9220.69     9263.62    215.98 o 
   8   0   6     6168.70     5784.28    166.46 o 
 -19   1   6     2545.07     2559.64    100.52 o 
 -17   1   6       76.81      129.50     19.23 o 
 -15   1   6     6626.62     6519.83     93.45 o 
 -13   1   6    10837.56    10568.97    119.44 o 
 -11   1   6     7244.21     7177.18     90.14 o 
  -9   1   6       38.02       99.92     10.90 o 
  -7   1   6     7944.51     7958.88     99.81 o 
  -5   1   6    19927.46    19668.34    223.57 o 
  -3   1   6     7006.40     7008.67     96.83 o 
  -1   1   6      261.97      260.88     15.36 o 
   1   1   6     8427.09     8394.42     86.12 o 
   3   1   6    10831.55    10834.53    135.91 o 
   5   1   6     7753.11     7510.90    108.46 o 
   7   1   6       55.04       28.06     15.74 o 
 -18   2   6     5813.56     5575.24    196.79 o 
 -16   2   6     7404.44     7024.18    146.56 o 
 -14   2   6      225.75      246.41     14.00 o 
 -12   2   6     5450.59     5304.08     73.07 o 
 -10   2   6    13196.46    13131.86    139.50 o 
  -8   2   6    13088.95    12750.34    143.46 o 
  -6   2   6     1279.42     1345.21     46.21 o 
  -4   2   6      473.46      495.70     74.45 o 
  -2   2   6    16965.78    17130.05    163.90 o 
   0   2   6    10986.76    11086.59    115.15 o 
   2   2   6     2927.30     2879.84     50.16 o 
   4   2   6     1345.56     1342.83     43.34 o 
   6   2   6     9182.40     8973.10    172.37 o 
   8   2   6     8810.39     8811.72    177.41 o 
 -19   3   6     1745.85     1846.46     87.20 o 
 -17   3   6       16.06      100.85     80.39 o 
 -15   3   6     5367.77     5487.13     99.43 o 
 -13   3   6    11247.88    11145.28    125.74 o 
 -11   3   6     3633.74     3787.95     64.26 o 
  -9   3   6      439.46      412.00     21.90 o 
  -7   3   6     8423.76     8225.94    175.52 o 
  -5   3   6    10099.70    10424.63    136.00 o 
  -3   3   6     6031.45     6249.06     82.12 o 
  -1   3   6      658.12      753.20     43.11 o 
   1   3   6     7730.79     7561.55     98.73 o 
   3   3   6    10493.87    10701.57    150.62 o 
   5   3   6     5441.81     5365.20    108.03 o 
   7   3   6       11.00       -8.52     14.74 o 
 -18   4   6     4382.50     4081.59    132.46 o 
 -16   4   6     7265.69     7316.24    105.15 o 
 -14   4   6      322.93      331.55     22.93 o 
 -12   4   6     1728.44     1713.22     39.75 o 
 -10   4   6     9154.89     9205.13    114.51 o 
  -8   4   6    10765.43    10723.84    126.96 o 
  -6   4   6     2369.92     2331.39     46.10 o 
  -4   4   6     1168.60     1218.92     53.76 o 
  -2   4   6    11865.33    12295.70    150.42 o 
   0   4   6     7536.81     7461.77     87.17 o 
   2   4   6     1257.19     1280.15     34.12 o 
   4   4   6     1266.57     1232.00     48.05 o 
   6   4   6     7887.04     7938.35    353.17 o 
 -17   5   6       23.24       37.12     22.26 o 
 -15   5   6     3822.10     3861.77     77.26 o 
 -13   5   6    10199.46    10145.64    174.84 o 
 -11   5   6     3533.48     3574.74     62.40 o 
  -9   5   6      235.69      270.89     19.25 o 
  -7   5   6     9269.11     9194.05    127.62 o 
  -5   5   6    10708.39    11156.74    148.39 o 
  -3   5   6     6845.87     6977.96     91.24 o 
  -1   5   6      955.42      955.03     28.25 o 
   1   5   6     8125.00     7965.71    125.26 o 
   3   5   6     9226.37     9230.01    115.96 o 
   5   5   6     3092.82     3066.39     92.19 o 
 -16   6   6     5621.91     5541.89    108.03 o 
 -14   6   6       91.22       80.60     19.70 o 
 -12   6   6     2385.54     2529.56     79.30 o 
 -10   6   6     8645.00     8449.68    120.56 o 
  -8   6   6     8664.16     8531.78    122.04 o 
  -6   6   6     1626.08     1618.28     39.15 o 
  -4   6   6     1053.50     1055.93     32.79 o 
  -2   6   6    10535.22    10601.65    175.16 o 
   0   6   6     7367.02     7388.21     92.35 o 
   2   6   6     1371.06     1314.69     58.98 o 
   4   6   6      908.13      866.80     49.82 o 
 -15   7   6     2972.00     2906.49    124.80 o 
 -13   7   6     6001.92     5939.28    224.07 o 
 -11   7   6     2321.06     2280.61     52.74 o 
  -9   7   6       75.04       90.05     19.00 o 
  -7   7   6     4123.32     4022.19     72.30 o 
  -5   7   6     5618.61     5759.54    101.44 o 
  -3   7   6     3225.05     3347.01     61.94 o 
  -1   7   6      167.03      170.16     19.38 o 
   1   7   6     3354.86     3417.69     68.86 o 
   3   7   6     6031.68     5971.17    103.23 o 
 -14   8   6       78.97       76.43     17.85 o 
 -12   8   6     2366.08     2390.14     93.36 o 
 -10   8   6     5656.28     5596.31     93.73 o 
  -8   8   6     4164.84     4218.03     78.72 o 
  -6   8   6      207.68      232.17     21.28 o 
  -4   8   6      746.62      804.33     30.80 o 
  -2   8   6     6828.24     6873.83    178.26 o 
   0   8   6     4168.57     4199.78    102.46 o 
   2   8   6      546.43      554.36     40.61 o 
 -11   9   6     2400.62     2260.65     54.03 o 
  -9   9   6       22.25       34.34     12.57 o 
  -7   9   6     3784.19     3804.74     75.64 o 
  -5   9   6     6821.97     7005.89    130.73 o 
  -3   9   6     3085.40     3121.45     62.14 o 
  -1   9   6       62.03       68.85     14.78 o 
  -8  10   6     3524.74     3549.23     73.96 o 
  -6  10   6      316.72      327.26     25.47 o 
  -4  10   6      550.79      639.83     38.30 o 
 -18   0   7     3102.23     3114.43    159.02 o 
 -16   0   7      156.79      183.68     17.57 o 
 -14   0   7     3967.69     3841.38     97.87 o 
 -12   0   7     4824.56     4930.32    117.92 o 
 -10   0   7     4081.16     4041.61    227.44 o 
  -8   0   7       86.04       70.57     19.37 o 
  -6   0   7     8729.21     8601.80    172.63 o 
  -4   0   7    11938.99    11837.93    312.27 o 
  -2   0   7     2430.78     2539.88    105.41 o 
   0   0   7      250.01      300.24     31.53 o 
   2   0   7     4576.89     4403.53    144.20 o 
   4   0   7     8214.40     8210.00    203.85 o 
 -17   1   7     6301.86     6178.60    165.37 o 
 -15   1   7     4774.85     4632.23     71.73 o 
 -13   1   7      425.27      471.29     23.81 o 
 -11   1   7     1566.05     1603.28     48.22 o 
  -9   1   7     7341.89     7393.55    135.17 o 
  -7   1   7     8299.45     8220.48    119.01 o 
  -5   1   7     1414.68     1395.84     47.94 o 
  -3   1   7      316.64      452.85     61.02 o 
  -1   1   7     6496.98     6599.53    103.66 o 
   1   1   7     6559.22     6537.66    110.99 o 
   3   1   7     1464.57     1480.74     53.27 o 
 -16   2   7      118.03      132.12     17.30 o 
 -14   2   7     5293.41     5196.19     85.11 o 
 -12   2   7     6087.41     6003.03    107.19 o 
 -10   2   7     4319.69     4211.27     96.56 o 
  -8   2   7       65.11       88.49     14.52 o 
  -6   2   7     6007.39     6055.63     96.83 o 
  -4   2   7     9253.55     9173.04    208.95 o 
  -2   2   7     4273.59     4308.85    159.47 o 
   0   2   7       39.22       44.63     10.13 o 
   2   2   7     2188.24     2282.74     65.28 o 
   4   2   7     7597.72     7838.49    140.07 o 
 -17   3   7     7727.83     8034.83    285.41 o 
 -15   3   7     3569.43     3601.15     71.16 o 
 -13   3   7      132.50      151.08     17.65 o 
 -11   3   7     1894.80     1883.70     48.21 o 
  -9   3   7     6363.93     6366.41    139.48 o 
  -7   3   7     7602.02     7702.09    114.95 o 
  -5   3   7      830.95      859.82     38.16 o 
  -3   3   7     1009.01      969.32     52.53 o 
  -1   3   7     5271.63     5379.84     83.59 o 
   1   3   7     6624.01     6751.07    108.90 o 
   3   3   7     1440.76     1447.33     61.34 o 
 -16   4   7       27.96       25.91     13.18 o 
 -14   4   7     3028.19     3048.63     96.26 o 
 -12   4   7     4700.07     4715.37     92.44 o 
 -10   4   7     3491.49     3386.48     78.65 o 
  -8   4   7      128.03      156.97     17.57 o 
  -6   4   7     4734.22     4900.59    161.98 o 
  -4   4   7     6653.66     6607.81    119.86 o 
  -2   4   7     3491.76     3641.71     80.89 o 
   0   4   7      105.58       91.61     16.53 o 
   2   4   7     2726.18     2862.43     86.77 o 
 -15   5   7     3418.50     3446.27    105.86 o 
 -13   5   7      219.91      247.49     21.54 o 
 -11   5   7     1393.77     1363.18     41.64 o 
  -9   5   7     6532.59     6637.76    161.01 o 
  -7   5   7     8822.53     8830.77    192.48 o 
  -5   5   7     1184.29     1213.38     57.73 o 
  -3   5   7     1434.38     1436.65     82.62 o 
  -1   5   7     5446.27     5641.36     97.64 o 
   1   5   7     5772.08     5775.88    139.74 o 
 -14   6   7     2889.73     2846.84     89.38 o 
 -12   6   7     5044.20     5040.15    122.56 o 
 -10   6   7     3344.04     3304.52     68.96 o 
  -8   6   7       18.51       27.42     11.01 o 
  -6   6   7     4143.24     4175.43    103.11 o 
  -4   6   7     6399.51     6423.84    119.00 o 
  -2   6   7     3512.15     3674.28     82.57 o 
   0   6   7        0.49        4.11     22.99 o 
 -11   7   7      951.87      970.96     36.43 o 
  -9   7   7     3702.43     3698.29    103.35 o 
  -7   7   7     3735.48     3853.30     76.17 o 
  -5   7   7      519.02      556.65     34.30 o 
  -3   7   7      554.15      566.87     32.75 o 
  -1   7   7     3407.41     3577.01    230.10 o 
  -8   8   7       75.54       69.92     15.47 o 
  -6   8   7     3667.19     3854.36     90.05 o 
 -14   0   8     5875.43     5644.25    172.70 o 
 -12   0   8      398.99      468.35     49.09 o 
 -10   0   8     1178.05     1148.58     57.43 o 
  -8   0   8     9753.61     9746.32    197.38 o 
  -6   0   8     3079.33     3212.68    138.32 o 
  -4   0   8     1993.40     2233.27    108.46 o 
  -2   0   8     1480.29     1539.52     78.83 o 
 -13   1   8     2533.93     2519.39     75.17 o 
 -11   1   8     6445.77     6483.51    106.47 o 
  -9   1   8     3313.57     3329.89     70.82 o 
  -7   1   8       98.61      124.00     17.68 o 
  -5   1   8     4660.39     4848.62    249.50 o 
  -3   1   8     6527.09     7103.06    150.22 o 
 -12   2   8      569.89      596.70     47.99 o 
 -10   2   8      830.11      803.65     34.23 o 
  -8   2   8     7150.68     7177.58    134.25 o 
  -6   2   8     3326.31     3368.05     82.51 o 
  -4   2   8     2058.17     2086.28    131.42 o 
  -2   2   8      415.88      481.66     32.70 o 
 -11   3   8     5864.41     5746.72    110.89 o 
  -9   3   8     2975.34     3116.40     68.81 o 
  -7   3   8      431.00      445.00     50.35 o 
  -5   3   8     3147.18     3348.95    100.92 o 
  -3   3   8     6862.88     6824.21    145.11 o 
 -10   4   8      812.61      817.01     35.32 o 
  -8   4   8     5330.56     5739.58    110.14 o 
  -6   4   8     3564.06     3638.49    119.89 o 
                                                 
